# Supplementary material for: Rearing pattern alters porcine myofiber type, fat deposition, associated microbial communities and functional capacity
Source: BMC Microbiol. 2019 Aug 6;19:181. doi: 10.1186/s12866-019-1556-x (PMC6683424; doi:10.1186/s12866-019-1556-x)
Supplement: Supplementary file 4 — Table S1. Total statistic information of the metagenome sequencing by using HiSeq Illumina platform from 10 faecal samples. (XLS 57 kb) [file 12866_2019_1556_MOESM4_ESM.xls]

## Sheet: total.stat.info
///Data Clean
Total Raw Data	64,035.32 Mbp
Average Raw Data	6,403.53 Mbp
Total Clean Data	63,409.46 Mbp
Average Clean Data	6,340.95 Mbp
Effective percent	0.9902
///Assembly and Mix-Assembly
Scaffolds (Average)	125983
Total length (nt)	1,502,516,493 bp
Average length (nt)	1,084.22 bp
Longest length (nt)	358,809 bp
N50 length (nt)	1,123.64 bp
N90 length (nt)	569.82 bp
Scaftigs (Average)	112266
Total length (nt)	1,282,750,898 bp
Average length (nt)	1,039 bp
N50 length (nt)	1,051 bp
N90 length (nt)	562 bp
///Gene Prediction
Total ORFs	1992770
Average ORFs	199277
Gene catalogue	1069209
Complete ORFs	348,172(32.56%)
Total length (Mbp)	644.58
Average length (bp)	602.85
GC percent	0.4856
///Taxonomic Annotation
Gene catalogue	1069209
Annotated on NR	746,717(69.84%)
Annotated on Unclassified	0.2124
Annotated on Kingdom level	0.7876
Annotated on Phylum level	0.7537
Annotated on Class level	0.6983
Annotated on Order level	0.6935
Annotated on Family level	0.5872
Annotated on Genus level	0.55
Annotated on Species level	0.4131
Assigned Phyla(top 5)	Firmicutes	Bacteroidetes	Spirochaetes	Proteobacteria	Euryarchaeota
///Functional Annotation
Gene catalogue	1069209
Annotated on KEGG	622,271(58.20%)
Annotated on KO	364,995(34.14%)/4,566
Annotated on EC	220,081(20.58%)/1,701
Annotated on pathway	215,251(20.13%)/323
Annotated on eggNOG	579,814(54.23%)
Annotated on OG	579,814(54.23%)/15,419
Annotated on CAZy	35,734(3.34%)
