# Supplementary material for: Rearing pattern alters porcine myofiber type, fat deposition, associated microbial communities and functional capacity
Source: BMC Microbiol. 2019 Aug 6;19:181. doi: 10.1186/s12866-019-1556-x (PMC6683424; doi:10.1186/s12866-019-1556-x)
Supplement: Supplementary file 5 — Table S2. Absolute abundance of unigenes in species level. (XLS 1105 kb) [file 12866_2019_1556_MOESM5_ESM.xls]

## Sheet: Unigenes.absolute.s
Taxonomy	DF1	DF2	DF3	DF4	FF1	FF2	FF3	FF4	FF5	FF6
Others	361369	333736	325142	378466	367542	330474	360100	394030	367964	400867
g__Unclassified;s__Firmicutes bacterium CAG:110	19733	16576	18771	19446	20693	20524	21036	18038	17598	17411
g__Prevotella;s__Prevotella sp. P2-180	7464	5963	6286	7479	7662	7280	7523	7988	7273	7632
g__Prevotella;s__Prevotella sp. CAG:279	5463	6997	5886	3636	4026	5067	4790	3853	4842	4872
g__Ruminococcus;s__Ruminococcus sp. CAG:177	4573	4003	3942	6263	6331	4793	4040	5376	6291	6267
g__Unclassified;s__Firmicutes bacterium CAG:555	5359	5746	5228	4198	5148	4648	5387	5423	5934	4004
g__Prevotella;s__Prevotella sp. P5-92	5030	4285	4389	4863	5051	4973	5105	5204	4925	4981
g__Butyricicoccus;s__Butyricicoccus sp. BB10	2468	4287	5183	4521	3171	2395	2975	2925	1343	2067
g__Clostridium;s__Clostridium sp. CAG:226	4875	3410	3748	4257	3414	1025	3005	2537	3425	3160
g__Prevotella;s__Prevotella sp. P3-122	4433	4334	4347	4518	4698	4662	4750	4388	4637	4566
g__Phascolarctobacterium;s__Phascolarctobacterium succinatutens	2775	4496	4713	2805	2826	2843	2820	2733	2821	2580
g__Treponema;s__Treponema succinifaciens	2740	2389	3386	4622	3117	1768	2644	2965	2646	2921
g__Ruminococcus;s__Ruminococcus flavefaciens	4438	4326	1453	1789	1291	807	964	886	1281	1156
g__Clostridium;s__Clostridium sp. CAG:413	3828	4166	2898	4426	2504	2311	2376	1858	2491	2001
g__Treponema;s__Treponema porcinum	3903	3791	3529	4107	3658	3956	4130	4355	3735	4085
g__Clostridium;s__Clostridium sp. CAG:138	4292	2711	2513	3445	4202	1784	3979	3410	3245	3499
g__Unclassified;s__Firmicutes bacterium CAG:124	4110	4083	4126	3929	2918	2674	2492	1899	2213	1806
g__Clostridium;s__uncultured Clostridium sp.	3688	3865	3672	4099	3741	3667	3571	3793	3728	3914
g__Oscillibacter;s__Oscillibacter sp. PC13	3455	3492	3548	3381	3785	3747	3775	3303	3659	3407
g__Unclassified;s__Firmicutes bacterium CAG:238	2976	3181	3423	3565	3471	2951	2979	2956	3725	3626
g__Alistipes;s__Alistipes sp. CAG:435	3369	3211	3232	2678	1044	1042	1487	1121	911	1007
g__Oscillibacter;s__Oscillibacter sp. 1-3	2929	2943	3018	2899	3247	3224	3224	2850	3095	2911
g__Treponema;s__Treponema bryantii	3186	3183	1312	1586	1081	960	1546	1529	996	1262
g__Unclassified;s__Firmicutes bacterium CAG:170	2628	2364	2613	2531	2178	1911	2016	1598	1834	1785
g__Ruminococcus;s__Ruminococcus sp. HUN007	2276	382	2130	2509	739	1363	2268	2073	2234	1044
g__Unclassified;s__Firmicutes bacterium CAG:129	2489	2442	2455	2392	2450	935	1827	2139	1511	2007
g__Prevotella;s__Prevotella copri	2129	2465	2475	1612	1657	1982	2346	1660	887	1495
g__Alistipes;s__Alistipes sp. CAG:831	1233	493	1478	618	966	588	1176	1030	381	2449
g__Unclassified;s__Firmicutes bacterium CAG:137	2249	1777	1972	2120	2423	2125	2312	1930	1693	2148
g__Oscillibacter;s__Oscillibacter sp. CAG:155	2163	2143	2202	2086	2341	2330	2333	2057	2241	2083
g__Faecalibacterium;s__Faecalibacterium prausnitzii	1953	2217	2311	2211	1281	1712	1410	1147	1020	1115
g__Clostridium;s__Clostridium sp. CAG:221	1572	2187	1871	2202	1983	2086	2122	2233	2070	2009
g__Oscillibacter;s__Oscillibacter sp. CAG:241_62_21	1760	2175	2223	1131	972	802	894	1047	834	756
g__Chlamydia;s__Chlamydia trachomatis	1583	1683	1483	1703	1025	755	863	1744	1231	2169
g__Unclassified;s__Firmicutes bacterium CAG:103	1933	1802	2066	2038	2154	2048	1962	1854	2084	1974
g__Mitsuokella;s__Mitsuokella multacida	163	1071	1099	602	1919	2123	2122	1613	1907	1386
g__Ruminococcus;s__Ruminococcus sp. CAG:624	1821	2053	2078	2101	2091	106	195	139	1753	1291
g__Unclassified;s__Lachnospiraceae bacterium 10-1	1977	1942	1909	2093	1590	1475	1437	1928	2084	1499
g__Unclassified;s__Firmicutes bacterium CAG:114	2032	1976	2028	2011	2010	2014	2020	1468	1791	1811
g__Unclassified;s__Firmicutes bacterium CAG:145	1747	1822	1910	1959	1898	1803	1677	1565	2024	1976
g__Clostridium;s__Clostridium sp. CAG:533	1207	1993	807	352	105	64	503	85	75	32
g__Mycoplasma;s__Mycoplasma sp. CAG:877	829	1983	1278	1011	108	33	1129	264	627	134
g__Lactobacillus;s__Lactobacillus reuteri	1972	1886	1825	1881	769	935	1415	247	1336	1236
g__Unclassified;s__Firmicutes bacterium CAG:176	1891	1888	1877	1819	1740	1339	1670	1418	1118	1205
g__Butyricicoccus;s__Butyricicoccus pullicaecorum	1504	1874	1867	1858	1759	1537	1755	1409	1010	756
g__Eubacterium;s__Eubacterium sp. CAG:841	1834	1386	1843	1856	811	158	1232	1264	399	245
g__Mitsuokella;s__Mitsuokella jalaludinii	478	1702	1693	1312	870	1550	1384	1088	1315	685
g__Alistipes;s__Alistipes sp. CAG:514	1698	1622	1654	815	650	630	997	676	542	613
g__Lactobacillus;s__Lactobacillus johnsonii	1659	1692	1637	1652	34	16	32	181	1201	373
g__Unclassified;s__Firmicutes bacterium CAG:110_56_8	1593	1330	1517	1547	1664	1643	1681	1457	1399	1381
g__Prevotella;s__Prevotella sp. CAG:891	960	830	777	1396	1675	1635	1643	1459	819	794
g__Prevotella;s__Prevotella sp. CAG:604	1520	1674	1668	1605	1440	1479	1667	1634	506	1366
g__Clostridium;s__Clostridium sp. CAG:798	1469	786	695	1599	1401	83	1095	1461	1512	1577
g__Unclassified;s__Firmicutes bacterium CAG:83	1491	1535	1572	1447	1325	1036	1200	1154	1150	977
g__Succinatimonas;s__Succinatimonas sp. CAG:777	468	631	383	635	1111	892	1040	1571	1116	1369
g__Unclassified;s__Firmicutes bacterium CAG:534	1478	1466	1419	1558	1232	1121	1081	1437	1544	1157
g__Unclassified;s__Bacteroidales bacterium WCE2004	1369	1143	1229	1188	1010	1213	1544	1316	1009	907
g__Clostridium;s__Clostridium sp. CAG:914	1475	684	1403	1541	1398	85	1344	1243	1328	1407
g__Treponema;s__Treponema brennaborense	1522	234	514	292	325	203	317	616	344	963
g__Bacteroides;s__Bacteroides sp. CAG:709	1473	1268	1342	1263	1317	1280	1504	1203	1089	1283
g__Bacteroides;s__Bacteroides sp. CAG:770	1460	1261	1338	1245	1342	1278	1477	1189	1057	1315
g__Eubacterium;s__Eubacterium coprostanoligenes	1460	1397	1437	1475	1392	1332	1341	286	1401	1166
g__Mycoplasma;s__Mycoplasma sp. CAG:472	912	1334	524	221	76	15	48	256	56	37
g__Clostridium;s__Clostridium sp. CAG:1024	1331	712	632	1012	901	456	710	586	838	711
g__Clostridium;s__Clostridium sp. CAG:710	505	1325	350	711	596	277	275	542	268	105
g__Oscillibacter;s__Oscillibacter sp. ER4	1306	1321	1310	1291	1182	1136	1144	1139	1040	1111
g__Clostridium;s__Clostridium sp. CAG:127	1248	232	1244	1297	168	136	512	506	406	409
g__Unclassified;s__Firmicutes bacterium CAG:176_63_11	1141	1139	1158	1109	1014	809	940	866	880	789
g__Flavonifractor;s__Flavonifractor sp. An100	1045	646	928	778	1154	1144	1136	975	1056	1060
g__Prevotella;s__Prevotella sp. CAG:1092	828	975	769	890	717	735	870	1110	583	1152
g__Bacteroides;s__Bacteroides sp. CAG:545	1107	963	1027	955	1027	1002	1151	945	882	987
g__Treponema;s__Treponema berlinense	844	1146	721	998	578	431	604	614	449	538
g__Oscillibacter;s__Oscillibacter sp. 57_20	1044	1031	1061	1044	1132	1095	1123	1004	1079	1007
g__Bacteroides;s__Bacteroides sp. 43_108	743	563	581	749	758	839	1102	1007	748	702
g__Angelakisella;s__Angelakisella massiliensis	1062	1056	1009	1070	1087	939	1070	861	1073	970
g__Bacteroides;s__Bacteroides sp. CAG:1060	902	783	828	785	770	859	1079	901	741	686
g__Unclassified;s__Bacteroidales bacterium 52_46	774	847	854	857	961	1046	1076	949	1012	928
g__Unclassified;s__Clostridiales bacterium	1064	937	1032	1049	1056	875	906	802	949	835
g__Terrisporobacter;s__Terrisporobacter glycolicus	776	1001	809	1034	748	796	857	953	760	816
g__Prevotella;s__Prevotella sp. CAG:485	531	1006	946	1033	799	897	910	578	779	547
g__Unclassified;s__Firmicutes bacterium CAG:884	248	1027	133	932	77	11	143	65	72	62
g__Oscillibacter;s__Oscillibacter sp. CAG:241	1000	979	1004	878	812	653	777	725	753	653
g__Unclassified;s__Bacteroidales bacterium WCE2008	912	673	748	748	675	730	981	805	608	591
g__Prevotella;s__Prevotella sp. CAG:520	910	914	652	827	520	715	930	979	663	945
g__Clostridium;s__Clostridium sp. CAG:452	375	387	186	779	649	107	129	812	925	967
g__Prevotella;s__Prevotella sp. CAG:873	491	673	879	523	881	900	890	964	847	747
g__Succinivibrio;s__Succinivibrio dextrinosolvens	262	357	222	390	635	501	583	944	617	800
g__Ruminococcus;s__Ruminococcus sp. CAG:724	683	392	467	499	579	359	401	803	775	928
g__Unclassified;s__Clostridiales bacterium 59_14	921	829	892	889	913	806	865	832	781	770
g__Unclassified;s__Firmicutes bacterium CAG:24053_14	823	764	801	789	909	749	808	804	868	772
g__Clostridium;s__Clostridium sp. CAG:594	315	899	273	258	186	433	296	56	26	65
g__Ruminococcus;s__Ruminococcus sp. CAG:563	782	777	760	779	891	651	664	337	701	675
g__Bacteroides;s__Bacteroides sp. CAG:927	612	686	747	694	804	845	879	823	848	745
g__Clostridium;s__Clostridium sp. CAG:510	365	385	545	641	492	866	392	391	592	670
g__Unclassified;s__uncultured bacterium	793	778	748	785	813	766	791	784	777	842
g__Ruminococcus;s__uncultured Ruminococcus sp.	703	654	603	749	614	556	611	715	610	801
g__Megasphaera;s__Megasphaera elsdenii	28	95	295	51	485	795	727	320	351	347
g__Unclassified;s__Clostridiales bacterium 42_27	720	749	778	658	646	567	586	614	603	596
g__Unclassified;s__Erysipelotrichaceae bacterium NK3D112	703	756	776	772	744	753	777	735	649	687
g__Ruminococcus;s__Ruminococcus callidus	430	218	277	359	396	318	250	440	431	738
g__Clostridium;s__Clostridium sp. SCN 57-10	690	640	696	701	731	700	715	616	700	625
g__Bacteroides;s__Bacteroides sp. CAG:1060_57_27	637	523	573	548	508	576	720	609	492	471
g__Subdoligranulum;s__Subdoligranulum variabile	418	693	716	660	458	714	519	315	320	371
g__Sphaerochaeta;s__Sphaerochaeta pleomorpha	626	427	500	456	507	474	610	700	426	696
g__Clostridium;s__Clostridium sp. CAG:524	291	687	56	190	29	17	72	35	26	32
g__Ruminococcus;s__Ruminococcus champanellensis	686	237	227	617	483	584	158	177	606	664
g__Clostridium;s__Clostridium sp. CAG:1193	295	681	493	191	29	9	51	41	15	28
g__Clostridium;s__Clostridium sp. CAG:349	496	422	138	257	404	46	201	658	148	680
g__Eubacterium;s__uncultured Eubacterium sp.	602	570	602	654	635	576	595	616	634	679
g__Ruminococcus;s__Ruminococcus sp. CAG:488	595	606	601	620	677	472	491	259	532	509
g__Eubacterium;s__Eubacterium sp. CAG:180	403	670	400	431	406	333	413	210	259	270
g__Ruminococcus;s__Ruminococcus albus	670	621	413	537	428	283	318	376	397	425
g__Prevotella;s__Prevotella sp. 885	603	583	599	531	541	550	662	588	504	515
g__Flavonifractor;s__uncultured Flavonifractor sp.	581	521	558	565	646	618	608	559	612	618
g__Lachnoclostridium;s__[Clostridium] polysaccharolyticum	634	131	53	66	51	60	61	72	67	72
g__Oscillibacter;s__Oscillibacter ruminantium	594	536	565	582	633	600	623	544	585	564
g__Unclassified;s__Firmicutes bacterium ASF500	574	475	555	542	633	615	629	568	590	576
g__Marvinbryantia;s__Marvinbryantia formatexigens	528	546	511	575	563	480	497	545	541	623
g__Coprobacillus;s__Coprobacillus sp. CAG:826	392	388	139	377	174	195	274	610	267	605
g__Clostridium;s__Clostridium sp. KNHs209	400	474	384	557	546	602	547	569	581	504
g__Gemmiger;s__Gemmiger sp. An120	418	544	599	516	326	525	538	258	265	258
g__Clostridium;s__Clostridium sp. CAG:43	437	592	592	538	573	585	585	399	547	496
g__Anaerotruncus;s__Anaerotruncus sp. CAG:390	575	441	469	505	520	391	448	493	471	522
g__Acetivibrio;s__Acetivibrio ethanolgignens	552	522	505	565	549	551	540	557	515	533
g__Unclassified;s__Lachnospiraceae bacterium 28-4	447	448	388	549	539	564	513	561	552	526
g__Oscillibacter;s__Oscillibacter valericigenes	522	507	507	508	563	527	544	503	513	529
g__Unclassified;s__Firmicutes bacterium CAG:129_59_24	543	548	562	517	395	422	389	392	293	314
g__Prevotella;s__Prevotella ruminicola	484	430	421	479	506	481	545	559	495	505
g__Prevotella;s__Prevotella sp. CAG:1031	365	455	494	449	499	523	540	475	519	448
g__Clostridium;s__Clostridium sp. CAG:302	93	535	129	321	312	110	166	160	353	333
g__Prevotella;s__Prevotella brevis	485	381	392	430	515	497	533	504	495	457
g__Intestinimonas;s__Intestinimonas butyriciproducens	532	513	528	532	530	521	533	490	524	519
g__Unclassified;s__Firmicutes bacterium CAG:95	483	499	477	531	471	458	438	501	529	437
g__Campylobacter;s__Campylobacter lanienae	320	368	39	119	93	198	334	530	54	467
g__Paludibacter;s__Paludibacter propionicigenes	387	263	306	383	404	332	474	524	429	455
g__Unclassified;s__Firmicutes bacterium CAG:321	356	515	253	460	205	29	63	105	90	80
g__Unclassified;s__Clostridiales bacterium 52_15	513	471	476	476	503	415	467	442	445	440
g__Butyricicoccus;s__uncultured Butyricicoccus sp.	277	480	498	306	318	308	319	271	278	246
g__Unclassified;s__Firmicutes bacterium CAG:272	476	431	444	455	496	384	428	419	453	448
g__Treponema;s__Treponema socranskii	488	388	378	492	320	302	463	441	329	426
g__Treponema;s__Treponema saccharophilum	480	416	363	491	377	312	431	479	320	403
g__Unclassified;s__Firmicutes bacterium CAG:240	429	402	403	404	482	387	427	430	475	413
g__Unclassified;s__Ruminococcaceae bacterium D5	450	430	437	445	480	436	451	398	449	424
g__Clostridium;s__Clostridium botulinum	311	340	243	366	252	182	182	443	262	479
g__Prevotella;s__Prevotella bryantii	424	388	368	393	427	416	477	468	393	404
g__Desulfovibrio;s__Desulfovibrio piger	435	339	455	442	443	444	434	436	461	400
g__Unclassified;s__Firmicutes bacterium CAG:582	187	215	89	216	79	25	459	66	27	32
g__Unclassified;s__Clostridiales bacterium NK3B98	434	392	440	455	456	442	450	404	382	385
g__Clostridium;s__Clostridium phoceensis	350	330	346	357	438	443	449	358	387	382
g__Sphaerochaeta;s__Sphaerochaeta globosa	402	275	298	302	317	266	381	442	263	437
g__Prevotella;s__Prevotella sp. CAG:386	398	422	402	296	364	325	435	395	176	230
g__Prevotella;s__Prevotella sp. CAG:732	386	407	431	332	330	343	401	367	258	311
g__Unclassified;s__Lentisphaerae bacterium RIFOXYA12_FULL_48_11	322	262	308	371	382	392	349	415	397	427
g__Roseburia;s__Roseburia sp. 499	332	348	329	401	387	417	375	403	403	395
g__Unclassified;s__Firmicutes bacterium CAG:321_26_22	249	416	216	347	206	54	95	143	120	117
g__Prevotella;s__Prevotella sp. KH2C16	148	139	150	354	393	396	408	394	372	377
g__Selenomonas;s__Selenomonas ruminantium	144	126	197	347	378	343	367	407	311	298
g__Lactobacillus;s__Lactobacillus amylovorus	298	211	248	284	244	168	339	291	368	400
g__Anaerotruncus;s__Anaerotruncus colihominis	332	341	319	358	318	267	292	336	341	391
g__Solobacterium;s__Solobacterium moorei	329	390	383	390	348	373	368	378	330	338
g__Prevotella;s__Prevotella sp. tc2-28	364	305	310	337	333	330	346	389	346	380
g__Unclassified;s__Ruminococcaceae bacterium D16	357	307	362	334	387	379	376	327	347	352
g__Clostridioides;s__Clostridioides difficile	339	344	307	377	298	268	270	385	284	373
g__Prevotella;s__Prevotella sp. tf2-5	334	283	291	333	337	331	383	383	329	317
g__Treponema;s__Treponema sp. C6A8	383	327	248	322	244	225	304	309	218	265
g__Emergencia;s__Emergencia timonensis	303	301	310	361	323	300	290	303	340	374
g__Lachnoclostridium;s__[Clostridium] clostridioforme	320	318	308	345	328	287	308	337	327	374
g__Flavonifractor;s__Flavonifractor plautii	344	259	291	346	330	255	286	336	332	374
g__Unclassified;s__Lachnospiraceae bacterium A4	310	325	283	360	319	304	314	365	335	367
g__Bariatricus;s__Bariatricus massiliensis	295	353	353	366	314	312	269	309	264	356
g__Streptococcus;s__Streptococcus gallolyticus	305	294	359	324	314	301	318	328	306	348
g__Clostridium;s__Clostridium sp. CAG:417	186	343	234	241	75	19	156	69	47	54
g__Sporobacter;s__Sporobacter termitidis	322	277	305	321	341	290	312	298	321	319
g__Clostridium;s__Clostridium sp. CAG:1000	157	340	47	82	29	14	53	33	31	24
g__Unclassified;s__Firmicutes bacterium CAG:449	199	216	92	207	122	128	154	333	158	313
g__Anaerorhabdus;s__Anaerorhabdus furcosa	223	329	300	325	301	296	295	284	262	276
g__Oscillibacter;s__uncultured Oscillibacter sp.	299	297	296	295	327	310	314	293	303	292
g__Unclassified;s__Firmicutes bacterium CAG:176_59_8	319	321	316	292	265	189	226	224	197	193
g__Faecalibacterium;s__Faecalibacterium sp. CAG:74_58_120	302	276	292	317	296	249	245	238	284	281
g__Alloprevotella;s__Alloprevotella rava	281	246	174	210	284	281	316	316	219	154
g__Coprococcus;s__Coprococcus catus	220	294	310	227	249	296	316	216	169	209
g__Anaerovibrio;s__Anaerovibrio lipolyticus	117	50	134	272	303	284	302	313	260	260
g__Flavonifractor;s__Flavonifractor sp. An82	300	242	263	286	282	237	246	282	279	312
g__Hungatella;s__Hungatella hathewayi	297	253	284	310	305	296	302	272	270	295
g__Treponema;s__Treponema sp. JC4	310	261	182	240	185	165	232	234	160	198
g__Unclassified;s__Bacillus phage SP-15	305	106	253	126	262	81	199	115	166	190
g__Unclassified;s__Lachnospiraceae bacterium XBB2008	279	280	281	302	298	299	294	297	297	285
g__Unclassified;s__Ruminococcaceae bacterium P7	275	239	236	297	299	249	271	271	272	260
g__Clostridium;s__Clostridium sp. CAG:678	298	261	214	256	223	171	166	182	225	216
g__Ruminococcus;s__Ruminococcus bromii	206	184	178	220	205	165	162	228	195	294
g__Clostridium;s__Clostridium sp. CAG:571	61	293	36	108	52	17	44	68	51	60
g__Unclassified;s__Firmicutes bacterium CAG:137_57_8	277	212	239	254	293	268	292	239	200	261
g__Unclassified;s__uncultured Clostridiales bacterium	246	219	239	250	289	264	268	242	266	253
g__Unclassified;s__Bacteroidales bacterium 36-12	224	170	201	222	211	194	260	287	228	251
g__Schwartzia;s__Schwartzia succinivorans	33	23	35	287	278	275	266	286	281	230
g__Streptococcus;s__Streptococcus equinus	197	189	283	221	209	200	250	248	223	269
g__Prevotella;s__Prevotella sp. CAG:755	250	213	162	187	278	260	280	277	232	161
g__Eubacterium;s__[Eubacterium] eligens	240	252	243	262	222	198	213	251	219	279
g__Prevotella;s__Prevotella copri CAG:164	239	265	278	207	199	220	261	224	112	190
g__Pseudoflavonifractor;s__Pseudoflavonifractor sp. An184	259	229	248	247	273	265	278	236	252	238
g__Unclassified;s__Lachnospiraceae bacterium G11	262	258	228	277	274	271	266	270	269	259
g__Anaerofilum;s__Anaerofilum sp. An201	260	255	266	277	247	276	274	218	214	221
g__Ruminiclostridium;s__[Eubacterium] siraeum	272	257	242	277	262	227	227	251	257	257
g__Prevotella;s__Prevotella oryzae	252	209	231	239	246	250	272	275	244	234
g__Roseburia;s__Roseburia sp. 831b	244	228	216	275	252	262	255	264	240	248
g__Lachnoclostridium;s__Lachnoclostridium sp. An196	249	226	220	274	246	241	218	252	241	256
g__Unclassified;s__bacterium F083	273	175	89	106	112	89	210	120	108	102
g__Unclassified;s__methanogenic archaeon mixed culture ISO4-G1	235	76	122	73	185	142	142	271	99	238
g__Paraprevotella;s__Paraprevotella xylaniphila	248	157	180	206	263	254	271	234	256	235
g__Unclassified;s__Lachnospiraceae bacterium TWA4	123	114	124	142	124	117	129	269	102	124
g__Paludibacter;s__Paludibacter jiangxiensis	171	106	131	182	157	145	214	263	221	238
g__Unclassified;s__Porphyromonadaceae bacterium H1	202	141	168	193	203	168	239	263	208	224
g__Pseudoflavonifractor;s__Pseudoflavonifractor sp. Marseille-P3106	208	214	191	237	263	235	241	242	235	249
g__Unclassified;s__Clostridiales bacterium 41_12_two_minus	176	173	188	183	228	242	241	228	261	236
g__Unclassified;s__Lachnospiraceae bacterium 7_1_58FAA	191	156	145	216	178	100	94	193	166	257
g__Bacteroides;s__Bacteroides sp. CAG:530	222	194	192	204	230	228	256	232	225	219
g__Pseudoflavonifractor;s__Pseudoflavonifractor capillosus	232	225	232	252	237	223	219	202	205	196
g__Anaerostipes;s__Anaerostipes sp. 992a	220	229	245	251	248	245	243	228	228	229
g__Flavonifractor;s__Flavonifractor sp. An306	225	212	227	246	251	239	248	237	233	244
g__Anaerotruncus;s__Anaerotruncus sp. G3(2012)	233	214	238	246	244	232	249	208	229	207
g__Clostridium;s__Clostridium sp. CAG:433	83	245	98	113	39	12	84	46	33	43
g__Bacteroides;s__Bacteroides fragilis	226	227	215	224	219	206	239	244	204	242
g__Escherichia;s__Escherichia fergusonii	175	1	49	35	16	26	17	7	244	14
g__Streptococcus;s__Streptococcus suis	154	206	241	232	136	136	137	121	118	113
g__Unclassified;s__Lachnospiraceae bacterium COE1	194	204	185	226	227	239	207	211	219	223
g__Clostridium;s__Clostridium sp. CAG:288	184	172	86	135	93	90	102	231	115	232
g__Ruminococcus;s__Ruminococcus sp. CAG:17	131	161	132	176	125	73	88	151	145	232
g__Prevotella;s__Prevotella sp. CAG:5226	147	141	144	181	206	199	231	205	149	143
g__Prevotella;s__Prevotella sp. ne3005	196	164	168	194	198	199	222	231	188	182
g__Ruthenibacterium;s__Ruthenibacterium lactatiformans	231	207	222	221	230	201	212	201	221	225
g__Ruminococcus;s__Ruminococcus sp. CAG:382	204	143	179	184	230	98	139	161	191	181
g__Bacteroides;s__Bacteroides uniformis	177	176	176	186	205	197	221	229	196	220
g__Prevotellamassilia;s__Prevotellamassilia timonensis	176	158	143	189	227	224	229	214	145	134
g__Bacteroides;s__Bacteroides pyogenes	208	196	199	195	211	193	211	221	212	227
g__Unclassified;s__Bacteroidetes oral taxon 274	173	102	135	180	124	122	197	224	197	213
g__Blautia;s__uncultured Blautia sp.	191	190	194	224	203	211	208	192	194	198
g__Prevotella;s__Prevotella sp. CAG:617	189	172	125	138	218	204	223	223	173	130
g__Anaerovibrio;s__Anaerovibrio sp. JC8	83	20	94	205	221	203	209	220	181	182
g__Prevotella;s__Prevotella sp. CAG:1185	189	150	170	167	205	202	212	218	212	191
g__Eubacterium;s__Eubacterium sp. CAG:38	181	200	207	216	210	213	214	211	177	175
g__Prevotella;s__Prevotella sp. CAG:1124	192	150	174	154	187	174	198	214	202	172
g__Clostridium;s__Clostridium sp. CAG:451	109	214	143	149	33	14	91	35	26	25
g__Unclassified;s__Pectobacterium phage DU_PP_III	152	173	104	191	82	55	71	167	145	214
g__Unclassified;s__Lachnospiraceae bacterium YSD2013	201	204	184	213	206	196	200	202	209	191
g__Bacteroides;s__uncultured Bacteroides sp.	183	173	180	171	194	185	211	203	195	210
g__Unclassified;s__Porphyromonadaceae bacterium COT-184 OH4590	172	105	138	167	123	119	184	211	182	208
g__Prevotella;s__Prevotella histicola	184	141	149	181	158	158	166	210	156	208
g__Prevotella;s__Prevotella sp. AGR2160	163	152	157	155	185	199	210	187	154	160
g__Paeniclostridium;s__Paeniclostridium sordellii	155	142	135	183	129	84	84	210	121	199
g__Lachnoclostridium;s__Lachnoclostridium sp. An169	179	158	173	189	209	197	199	178	181	176
g__Anaeromassilibacillus;s__Anaeromassilibacillus sp. An172	201	189	180	206	209	184	197	208	197	207
g__Prevotella;s__Prevotella multisaccharivorax	144	169	166	146	162	197	208	179	151	158
g__Oribacterium;s__Oribacterium sp. WCC10	149	207	206	142	28	109	57	27	21	27
g__Unclassified;s__Bacteroidales bacterium CF	202	169	205	188	195	176	206	202	182	204
g__Pseudoflavonifractor;s__Pseudoflavonifractor sp. An85	190	169	171	205	203	177	196	195	177	203
g__Ruminiclostridium;s__[Clostridium] viride	193	183	188	202	204	195	200	161	191	190
g__Unclassified;s__[Eubacterium] rectale	176	184	163	200	153	130	163	187	167	203
g__Papillibacter;s__Papillibacter cinnamivorans	186	164	171	198	202	176	188	161	187	187
g__Hydrogenoanaerobacterium;s__Hydrogenoanaerobacterium saccharovorans	187	181	190	200	191	178	179	179	179	179
g__Unclassified;s__Lentisphaerae bacterium GWF2_57_35	148	123	139	159	182	188	171	195	190	200
g__Eubacterium;s__Eubacterium plexicaudatum	146	153	152	188	154	139	148	197	155	191
g__Flavonifractor;s__Flavonifractor sp. An10	178	158	174	191	197	184	191	162	186	168
g__Unclassified;s__Porphyromonadaceae bacterium CG2_30_38_12	148	109	117	151	156	134	179	196	150	175
g__Unclassified;s__Bacillus virus G	36	116	49	145	112	70	75	196	41	192
g__Clostridium;s__Clostridium sp. CAG:7	194	183	195	189	187	184	186	179	174	166
g__Unclassified;s__Deltaproteobacteria bacterium CG_4_9_14_3_um_filter_63_12	178	186	178	191	190	137	190	105	194	192
g__Succiniclasticum;s__Succiniclasticum ruminis	164	137	154	182	193	178	187	174	190	183
g__Unclassified;s__Firmicutes bacterium CAG:882	187	188	180	187	188	193	187	182	166	176
g__Sphaerochaeta;s__Sphaerochaeta coccoides	174	116	137	132	142	121	169	193	115	188
g__Blautia;s__Blautia schinkii	168	162	171	183	182	187	192	165	177	187
g__Unclassified;s__Lachnospiraceae bacterium FE2018	177	158	178	191	189	183	179	162	161	154
g__Prevotella;s__Prevotella sp. CAG:1058	169	116	144	127	170	171	186	190	186	161
g__Clostridium;s__Clostridium sp. CAG:492	35	188	22	68	35	13	33	34	28	48
g__Hespellia;s__Hespellia stercorisuis	186	161	145	185	170	157	156	170	155	188
g__Lachnoclostridium;s__Lachnoclostridium sp. An131	159	151	164	180	188	180	181	160	174	168
g__Unclassified;s__Ruminococcaceae bacterium Marseille-P2935	166	168	175	187	188	166	173	155	178	173
g__Clostridium;s__Clostridium perfringens	134	141	117	168	110	68	84	177	115	187
g__Intestinibacillus;s__Intestinibacillus massiliensis	162	172	177	186	178	146	158	160	145	163
g__Butyrivibrio;s__Butyrivibrio fibrisolvens	154	142	147	186	171	152	156	176	173	170
g__Phocea;s__Phocea massiliensis	172	176	182	177	183	179	184	159	172	165
g__Roseburia;s__Roseburia sp. CAG:182	103	101	98	114	110	183	163	114	118	121
g__Neglecta;s__Neglecta timonensis	167	146	156	171	183	154	165	176	166	168
g__Ruminococcus;s__Ruminococcus sp. CAG:379	182	61	42	160	127	170	29	33	167	179
g__Unclassified;s__Clostridiales bacterium GWF2_36_10	66	47	53	66	182	45	59	58	180	68
g__Alloprevotella;s__Alloprevotella tannerae	154	140	84	106	159	150	176	181	114	81
g__Roseburia;s__Roseburia inulinivorans	157	163	160	181	159	165	157	160	156	144
g__Anaeromassilibacillus;s__Anaeromassilibacillus sp. An200	163	141	155	162	181	176	165	172	173	150
g__Clostridium;s__Clostridium sp. CAG:448	180	130	141	145	160	90	118	152	132	156
g__Unclassified;s__uncultured crAssphage	174	147	142	148	36	23	35	114	143	180
g__Bacteroides;s__Bacteroides helcogenes	110	86	90	124	169	155	157	174	178	164
g__Prevotella;s__Prevotella sp. P5-126	162	168	156	160	171	159	174	178	138	178
g__Roseburia;s__Roseburia hominis	151	149	147	178	173	174	169	176	169	172
g__Candidatus Izimaplasma;s__Candidatus Izimaplasma sp. HR2	111	124	102	151	91	61	61	152	110	178
g__Blautia;s__Blautia obeum	155	168	135	176	126	111	107	155	140	177
g__Unclassified;s__Lachnospiraceae bacterium 3-2	138	140	177	141	156	149	119	106	169	149
g__Unclassified;s__Ruminococcaceae bacterium cv2	177	161	173	173	160	146	153	148	165	168
g__Paludibacter;s__Paludibacter sp. 47-17	133	102	114	136	150	124	166	175	145	153
g__Anaerotruncus;s__Anaerotruncus rubiinfantis	166	151	156	170	174	151	164	154	160	167
g__Romboutsia;s__Romboutsia timonensis	115	164	94	173	105	91	103	128	91	99
g__Clostridium;s__Clostridium sp. CAG:780	112	172	92	168	139	74	114	139	120	145
g__Unclassified;s__bacterium P201	172	134	109	116	116	111	158	125	109	117
g__Prevotella;s__Prevotella sp. P4-119	153	141	135	143	145	134	170	161	130	147
g__Holdemania;s__Holdemania sp. Marseille-P2844	167	138	160	161	170	161	162	145	137	158
g__Parabacteroides;s__Parabacteroides sp. CAG:409	144	122	131	130	157	144	159	167	152	169
g__Agathobaculum;s__Agathobaculum desmolans	144	152	164	163	169	159	157	145	148	138
g__Massilimaliae;s__Massilimaliae massiliensis	169	149	151	150	169	141	153	135	163	147
g__Lachnoclostridium;s__Lachnoclostridium phytofermentans	150	112	127	152	166	130	148	156	148	157
g__Unclassified;s__Lachnospiraceae bacterium	154	148	136	166	142	138	139	141	138	146
g__Dorea;s__Dorea sp. 5-2	147	148	147	165	149	146	152	143	149	143
g__Lachnoclostridium;s__[Clostridium] citroniae	133	138	142	163	146	128	131	143	152	163
g__Anaerostipes;s__Anaerostipes sp. 494a	143	143	150	162	150	144	145	139	150	149
g__Holdemanella;s__Holdemanella biformis	123	162	157	140	127	133	123	119	137	141
g__Unclassified;s__Sphingomonas phage PAU	148	142	105	119	84	63	93	146	59	162
g__Barnesiella;s__Barnesiella viscericola	126	138	134	149	147	148	157	152	161	152
g__Clostridium;s__Clostridium sp. CAG:58	139	138	152	159	158	161	157	124	148	144
g__Barnesiella;s__Barnesiella sp. An22	123	134	133	137	149	139	160	152	150	147
g__Methanobrevibacter;s__Methanobrevibacter sp. YE315	152	159	100	157	148	116	151	70	155	87
g__Clostridium;s__Clostridium sp. KLE 1755	127	131	119	150	157	159	143	144	145	144
g__Sarcina;s__Sarcina sp. DSM 11001	140	137	143	149	159	146	154	133	148	145
g__Treponema;s__Treponema denticola	152	158	95	159	95	64	97	108	77	133
g__Traorella;s__Traorella massiliensis	142	158	143	156	154	148	153	147	137	145
g__Bacteroides;s__Bacteroides sp. CAG:144	122	111	116	129	142	125	153	157	140	137
g__Roseburia;s__Roseburia sp. 40_7	31	38	52	34	104	147	130	139	154	117
g__Unclassified;s__Prevotellaceae bacterium HUN156	144	122	131	135	134	132	147	152	135	128
g__Anaerobium;s__Anaerobium acetethylicum	143	134	133	152	149	145	140	135	126	131
g__Bacillus;s__Bacillus sp. CAG:988	73	149	96	96	29	13	48	33	17	15
g__Lachnoclostridium;s__[Clostridium] populeti	149	91	84	88	96	58	54	68	85	83
g__Prevotella;s__Prevotella marshii	132	127	132	119	143	139	146	148	133	126
g__Unclassified;s__Lachnospiraceae bacterium Marseille-P3773	124	105	106	126	112	90	88	128	109	148
g__Faecalibacterium;s__Faecalibacterium sp. CAG:74	148	131	143	146	144	110	120	105	134	107
g__Unclassified;s__Firmicutes bacterium CAG:475	99	83	45	78	111	40	56	128	69	148
g__Bacteroides;s__Bacteroides sp. CAG:462	117	100	98	109	144	124	144	146	132	123
g__Prevotella;s__Prevotella stercorea	112	131	104	126	100	109	135	146	96	115
g__Prevotella;s__Prevotella paludivivens	134	123	130	120	136	133	145	143	117	124
g__Unclassified;s__Bacteroidales bacterium 43_36	120	115	116	126	134	135	145	139	136	133
g__Roseburia;s__Roseburia intestinalis	114	120	116	136	120	140	123	145	145	138
g__Prevotella;s__Prevotella sp. CAG:592	134	120	122	101	130	129	144	139	135	137
g__Gemmiger;s__Gemmiger formicilis	97	143	144	139	87	126	99	66	60	71
g__Prevotella;s__Prevotella albensis	124	118	117	121	131	136	143	141	131	125
g__Eubacterium;s__[Eubacterium] hallii	136	126	127	137	143	130	128	136	132	140
g__Unclassified;s__bacterium E08(2017)	112	85	94	122	135	128	118	139	133	143
g__Prevotella;s__Prevotella sp. BP1-145	98	82	76	90	113	106	125	142	96	141
g__Blautia;s__Blautia hansenii	85	75	72	95	55	37	46	98	82	141
g__Prevotella;s__Prevotella intermedia	128	130	117	111	115	124	140	129	111	119
g__Clostridium;s__Clostridium sp. CAG:632	125	102	121	140	104	105	106	110	119	109
g__Clostridium;s__Clostridium sp. ASF502	128	123	132	139	137	128	134	131	129	135
g__Clostridium;s__Clostridium butyricum	63	90	65	102	96	83	97	114	75	138
g__Clostridium;s__Clostridium celatum	67	108	75	113	78	83	85	138	80	118
g__Unclassified;s__Lachnospiraceae bacterium A2	119	124	116	138	123	118	114	128	124	129
g__Unclassified;s__Lachnospiraceae bacterium AB2028	119	106	98	123	127	118	107	122	114	137
g__Prevotella;s__Prevotella sp. CAG:1320	108	95	110	119	135	136	135	128	125	114
g__Bacteroides;s__Bacteroides fluxus	81	51	45	78	133	113	109	135	130	134
g__Mediterranea;s__Mediterranea sp. An20	108	77	78	82	132	126	133	135	134	133
g__Paraprevotella;s__Paraprevotella clara	123	93	84	110	130	127	135	125	120	114
g__Sinorhizobium;s__Sinorhizobium sp. GL28	102	29	88	101	100	45	74	121	105	135
g__Eubacterium;s__Eubacterium ruminantium	128	105	109	134	91	85	94	104	98	121
g__Lachnoclostridium;s__[Clostridium] bolteae	106	116	102	127	95	95	90	116	107	133
g__Lachnoclostridium;s__[Clostridium] symbiosum	122	133	121	133	122	121	122	113	124	130
g__Unclassified;s__Firmicutes bacterium CAG:345	100	80	30	80	50	56	57	133	75	124
g__Parabacteroides;s__Parabacteroides distasonis	116	104	97	106	117	116	122	126	113	132
g__Provencibacterium;s__Provencibacterium massiliense	122	120	125	128	132	123	129	107	121	111
g__Subdoligranulum;s__Subdoligranulum sp. 4_3_54A2FAA	110	131	129	132	123	114	126	127	118	131
g__Unclassified;s__Firmicutes bacterium CAG:822	71	132	72	85	32	13	51	39	25	37
g__Blautia;s__Blautia sp. Marseille-P3087	131	97	119	112	117	127	129	100	103	98
g__Roseburia;s__Roseburia sp. CAG:197	29	25	23	46	52	97	52	59	52	131
g__Gemmiger;s__Gemmiger sp. An50	121	113	131	122	119	123	131	108	112	104
g__Prevotella;s__Prevotella sp. P4-98	120	126	123	119	116	110	130	129	84	109
g__Unclassified;s__Clostridiales bacterium GWF2_38_85	102	81	92	110	130	87	95	95	125	104
g__Lactobacillus;s__Lactobacillus mucosae	129	37	31	42	101	29	54	26	73	99
g__Lachnoclostridium;s__Lachnoclostridium sp. An14	114	123	116	127	125	128	129	104	112	111
g__Dehalobacter;s__Dehalobacter sp. FTH1	118	114	97	115	118	99	113	112	122	128
g__Eggerthella;s__Eggerthella sp. CAG:1427	124	120	117	126	127	123	123	107	120	118
g__Prevotella;s__Prevotella sp. P4-65	99	116	102	107	114	116	127	123	110	114
g__Unclassified;s__Lachnospiraceae bacterium AD3010	98	115	99	127	110	120	111	111	114	116
g__Unclassified;s__Bacteroidales bacterium KHT7	110	88	87	103	111	89	123	126	112	111
g__Bacteroides;s__Bacteroides paurosaccharolyticus	111	92	100	99	115	99	125	119	111	111
g__Clostridium;s__Clostridium sp. W14A	122	115	120	125	123	119	116	104	117	114
g__Lachnoclostridium;s__[Clostridium] methoxybenzovorans	85	71	59	90	69	42	61	105	87	125
g__Methanosphaera;s__Methanosphaera cuniculi	2	117	7	123	0	0	0	2	1	0
g__Prevotella;s__Prevotella baroniae	94	94	93	102	118	120	123	118	110	106
g__Lactonifactor;s__Lactonifactor longoviformis	109	103	116	122	122	123	118	104	121	113
g__Bacteroides;s__Bacteroides sp. 3_1_33FAA	101	81	80	92	62	70	62	100	70	122
g__Unclassified;s__Bacteroidetes bacterium 41-46	122	87	111	105	102	95	104	110	91	106
g__Unclassified;s__Firmicutes bacterium CAG:102	108	92	108	111	122	104	110	114	117	114
g__Clostridium;s__Clostridium sp. CAG:762	76	121	59	88	53	33	64	54	55	60
g__Butyrivibrio;s__Butyrivibrio proteoclasticus	115	98	89	121	110	96	107	117	102	109
g__Anaeromassilibacillus;s__Anaeromassilibacillus sp. An250	106	91	91	96	107	88	92	88	98	121
g__Barnesiella;s__Barnesiella sp. An55	94	98	97	99	114	114	120	112	114	110
g__Unclassified;s__Prevotellaceae bacterium MN60	105	96	91	89	102	96	110	120	104	95
g__Unclassified;s__Bacteroidetes bacterium GWF2_40_14	120	87	116	104	111	102	115	115	104	116
g__Eisenbergiella;s__Eisenbergiella tayi	108	102	92	119	116	118	120	114	115	105
g__Lachnoclostridium;s__[Clostridium] aminophilum	97	116	115	112	101	113	119	86	84	94
g__Faecalibacterium;s__Faecalibacterium sp. CAG:1138	114	98	78	92	88	56	85	116	76	118
g__Bacteroides;s__Bacteroides cellulosilyticus	107	95	94	107	95	100	99	117	101	117
g__Acetanaerobacterium;s__Acetanaerobacterium elongatum	103	97	95	111	117	102	105	101	113	113
g__Acidaminococcus;s__Acidaminococcus sp. CAG:542	2	1	2	1	42	117	115	29	9	43
g__Anaerovibrio;s__Anaerovibrio sp. RM50	40	15	55	101	106	103	110	117	92	93
g__Bacteroides;s__Bacteroides dorei	95	94	78	91	90	83	92	106	94	116
g__Phascolarctobacterium;s__Phascolarctobacterium sp. CAG:207	100	102	107	111	112	112	110	107	116	103
g__Bacteroides;s__Bacteroides ovatus	94	80	80	80	100	91	92	115	83	105
g__Eubacterium;s__Eubacterium sp. CAG:115	106	85	95	106	115	94	96	112	108	99
g__Unclassified;s__Clostridiales bacterium 41_21_two_genomes	100	112	95	114	104	88	92	51	101	78
g__Unclassified;s__Clostridiales bacterium 44_9	73	77	79	75	96	105	110	108	114	113
g__Coprobacillus;s__Coprobacillus sp. CAG:605	75	114	56	59	24	11	37	27	15	21
g__Mycoplasma;s__Mycoplasma sp. CAG:611	43	114	43	92	37	4	19	24	16	15
g__Unclassified;s__Lachnospiraceae bacterium M18-1	97	90	93	112	106	100	113	110	90	102
g__Methanobrevibacter;s__Methanobrevibacter gottschalkii	106	110	75	111	95	77	91	44	103	63
g__Prevotella;s__Prevotella sp. P5-50	97	105	95	91	96	99	111	111	79	110
g__Lachnoclostridium;s__Lachnoclostridium sp. An138	104	82	94	107	111	101	103	96	96	98
g__Bacteroides;s__Bacteroides plebeius	84	61	68	89	91	92	110	106	87	86
g__Eubacterium;s__Eubacterium sp. CAG:86	92	110	106	109	107	107	107	108	88	84
g__Ruminiclostridium;s__[Clostridium] methylpentosum	91	100	91	107	105	92	110	102	94	103
g__Unclassified;s__Ruminococcaceae bacterium FB2012	110	96	85	97	84	84	91	88	89	86
g__Megasphaera;s__Megasphaera sp. BL7	1	0	20	0	109	110	110	82	88	107
g__Bacteroides;s__Bacteroides oleiciplenus	95	78	78	93	92	79	94	109	91	104
g__Bacteroides;s__Bacteroides timonensis	76	71	74	90	105	92	101	109	99	97
g__Prevotella;s__Prevotella salivae	104	99	104	99	107	105	108	109	106	102
g__Prevotella;s__Prevotella sp. CAG:924	94	99	103	90	109	104	109	108	105	89
g__Clostridium;s__Clostridium sp. CAG:169	109	95	104	101	107	102	103	98	98	86
g__Coprococcus;s__Coprococcus sp. CAG:782	102	80	90	109	90	92	91	88	83	75
g__Prevotella;s__Prevotella sp. P4-51	95	75	74	96	108	101	107	103	101	97
g__Dorea;s__Dorea longicatena	100	108	94	100	99	104	101	92	91	103
g__Flavonifractor;s__Flavonifractor sp. An112	93	88	85	94	108	98	105	102	106	104
g__Clostridium;s__Clostridium beijerinckii	65	79	56	101	80	61	81	99	82	107
g__Ruminococcus;s__Ruminococcus sp. CAG:330	86	68	77	107	73	60	80	81	81	101
g__Unclassified;s__Clostridiales bacterium 45_37	95	95	92	107	83	59	77	90	87	104
g__Lactobacillus;s__Lactobacillus taiwanensis	102	106	92	99	1	3	1	6	37	14
g__Clostridium;s__Clostridium sp. CAG:343	32	106	21	68	36	13	21	45	39	54
g__Intestinimonas;s__Intestinimonas massiliensis	90	89	86	103	106	99	98	97	97	99
g__Tannerella;s__Tannerella forsythia	93	76	86	91	97	85	97	105	96	101
g__Clostridium;s__Clostridium disporicum	74	91	65	92	67	65	71	105	65	94
g__Clostridium;s__Clostridium sp. CAG:1013	95	92	98	105	103	98	102	89	92	96
g__Clostridium;s__Clostridium sp. Marseille-P299	105	88	85	101	103	82	96	101	100	99
g__Oribacterium;s__Oribacterium sp. oral taxon 078	95	105	104	94	73	79	72	71	70	73
g__Unclassified;s__Clostridiales bacterium VE202-06	100	83	102	99	104	101	105	103	97	91
g__Clostridium;s__Clostridium sp. 26_22	50	104	38	76	50	20	44	61	48	65
g__Blautia;s__Blautia sp. An249	79	78	69	96	83	71	75	88	79	104
g__Bacteroides;s__Bacteroides salanitronis	87	73	74	86	89	88	103	99	84	90
g__Lysinibacillus;s__Lysinibacillus fusiformis	66	62	24	70	49	42	49	81	32	103
g__Massilioclostridium;s__Massilioclostridium coli	97	84	85	98	102	90	96	93	89	92
g__Unclassified;s__Lachnospiraceae bacterium V9D3004	93	90	88	101	102	92	95	95	93	84
g__Unclassified;s__Geobacillus virus E3	53	66	47	85	51	27	29	88	60	102
g__Bacteroides;s__Bacteroides sp. Marseille-P3208T	83	59	67	75	93	87	101	98	91	82
g__Parabacteroides;s__Parabacteroides sp. An277	84	70	72	85	99	85	97	100	92	95
g__Clostridium;s__Clostridium sp. CAG:590	93	84	85	100	87	90	78	82	84	90
g__Unclassified;s__Lachnospiraceae bacterium G41	95	89	84	97	97	88	95	97	100	92
g__Ruminococcus;s__Ruminococcus sp. 37_24	90	71	60	94	71	45	57	98	73	100
g__Unclassified;s__Deltaproteobacteria bacterium CG2_30_63_29	90	91	89	100	96	70	100	55	96	99
g__Bacteroides;s__Bacteroides luti	71	55	66	68	90	76	87	99	96	89
g__Prevotella;s__Prevotella sp. P5-125	93	89	84	83	88	90	98	99	85	87
g__Streptococcus;s__Streptococcus caballi	62	98	99	99	44	55	53	24	33	18
g__Oribacterium;s__Oribacterium sp. P6A1	75	98	99	78	16	55	37	21	17	20
g__Unclassified;s__Firmicutes bacterium CAG:194	70	70	54	76	87	99	61	71	87	84
g__Mycoplasma;s__Mycoplasma sp. CAG:956	61	99	50	68	32	10	48	30	19	28
g__Bacteroides;s__Bacteroides sartorii	79	68	75	77	91	86	92	98	90	81
g__Alistipes;s__Alistipes obesi	89	82	84	85	93	87	98	90	88	86
g__Lachnoclostridium;s__Lachnoclostridium sp. An298	88	75	74	97	96	98	98	82	90	83
g__Prevotella;s__Prevotella sp. P5-119	92	95	86	88	92	84	93	93	85	97
g__Prevotella;s__Prevotella timonensis	76	75	69	73	91	84	97	93	82	83
g__Clostridium;s__Clostridium sp. CAG:356	53	97	26	88	59	17	34	72	19	45
g__Blautia;s__[Ruminococcus] torques	80	74	80	82	67	69	74	70	74	97
g__Clostridium;s__Clostridium sp. CL-6	77	66	75	96	70	70	75	88	81	93
g__Unclassified;s__Lachnospiraceae bacterium 3-1	80	79	77	96	89	96	81	92	86	92
g__Ruminococcus;s__Ruminococcus sp. CAG:254	76	63	76	96	65	52	45	49	62	56
g__Prevotella;s__Prevotella sp. MA2016	88	71	70	75	92	80	95	95	84	86
g__Paenibacillus;s__Paenibacillus chitinolyticus	57	58	51	85	52	30	36	82	65	95
g__Clostridium;s__Clostridium sp. CAG:964	87	77	74	87	90	76	77	95	91	94
g__Clostridium;s__Clostridium sp. KNHs205	93	75	68	93	94	83	95	90	84	82
g__Dorea;s__Dorea sp. CAG:317	81	79	82	87	95	87	82	80	88	84
g__Unclassified;s__Lachnospiraceae bacterium AC2029	95	78	86	90	79	71	83	77	72	69
g__Unclassified;s__Firmicutes bacterium CAG:94	95	77	83	91	92	89	92	77	83	79
g__Bacteroides;s__Bacteroides salyersiae	80	90	88	85	91	77	94	88	83	82
g__Paraprevotella;s__Paraprevotella clara CAG:116	85	49	56	70	92	89	94	88	90	81
g__Prevotella;s__Prevotella sp. P5-64	81	84	79	82	87	85	87	94	85	91
g__Eubacterium;s__Eubacterium sp. CAG:786	82	81	84	90	92	72	86	94	84	77
g__Anaerocolumna;s__Anaerocolumna aminovalerica	87	76	76	94	87	75	78	87	88	84
g__Butyrivibrio;s__Butyrivibrio sp. AE2032	82	78	73	94	83	71	76	90	83	84
g__Candidatus Soleaferrea;s__Candidatus Soleaferrea massiliensis	88	79	83	94	94	86	93	87	91	94
g__Unclassified;s__Firmicutes bacterium CAG_194_44_15	76	73	65	73	94	83	54	70	83	91
g__Kiritimatiella;s__Kiritimatiella glycovorans	77	60	65	77	85	87	77	89	85	94
g__Alloprevotella;s__Prevotella sp. oral taxon 473	73	58	66	80	77	86	87	93	81	71
g__Roseburia;s__Roseburia faecis	66	55	55	76	67	71	64	84	74	93
g__Tannerella;s__Tannerella sp. oral taxon HOT-286	69	58	64	67	88	74	81	92	86	83
g__Unclassified;s__Bacteroidales bacterium 55_9	92	78	78	75	84	81	92	78	78	75
g__Streptococcus;s__Streptococcus macedonicus	53	49	83	60	63	57	76	84	60	92
g__Blautia;s__Blautia producta	82	69	80	92	92	76	80	92	91	84
g__Roseburia;s__uncultured Roseburia sp.	86	87	89	92	88	90	89	88	90	88
g__Acidiphilium;s__Acidiphilium sp. CAG:727	84	66	54	68	71	44	71	80	58	92
g__Bacteroides;s__Bacteroides sp. An322	72	68	63	75	88	80	90	91	87	84
g__Unclassified;s__Prevotellaceae bacterium Marseille-P2826	68	57	61	74	68	73	80	91	78	59
g__Anaerocolumna;s__Anaerocolumna jejuensis	82	79	79	89	91	83	77	81	84	84
g__Oribacterium;s__Oribacterium sp. FC2011	74	91	85	89	72	79	77	63	71	74
g__Anaeromassilibacillus;s__Anaeromassilibacillus senegalensis	81	64	62	63	77	53	58	66	74	91
g__Ruminiclostridium;s__[Clostridium] stercorarium	86	68	63	91	88	78	82	80	89	88
g__Massiliomicrobiota;s__Massiliomicrobiota sp. An134	75	82	70	72	64	40	54	82	67	91
g__Veillonella;s__Veillonella sp. CAG:933	90	91	75	74	41	15	19	75	79	82
g__Eubacterium;s__Eubacterium pyruvativorans	77	76	81	81	90	85	85	77	82	86
g__Eubacterium;s__Eubacterium sp. An11	81	72	74	85	85	72	77	90	83	80
g__Lachnoclostridium;s__[Clostridium] fimetarium	73	80	70	90	80	90	78	76	74	72
g__Gemmiger;s__Gemmiger sp. An194	78	71	88	90	81	90	89	61	67	57
g__Ruminococcus;s__Ruminococcus lactaris	90	89	83	90	89	72	80	70	75	83
g__Oribacterium;s__Oribacterium sp. C9	76	89	89	71	30	57	47	26	23	27
g__Unclassified;s__Lachnospiraceae bacterium AC3007	83	84	79	89	85	85	87	88	79	82
g__Unclassified;s__Firmicutes bacterium CAG:791	74	82	89	82	64	67	68	56	58	60
g__Acholeplasma;s__Acholeplasma sp. CAG:878	53	89	50	71	30	6	33	28	25	28
g__Bacteroides;s__Bacteroides thetaiotaomicron	69	77	61	75	78	77	77	88	74	79
g__Lentimicrobium;s__Lentimicrobium saccharophilum	88	84	71	74	75	38	83	76	71	40
g__Prevotella;s__Prevotella buccalis	81	75	73	77	85	83	88	88	85	86
g__Unclassified;s__Lachnospiraceae bacterium JC7	60	87	88	69	23	50	35	24	19	22
g__Turicibacter;s__Turicibacter sanguinis	62	68	54	81	49	44	38	88	52	74
g__Unclassified;s__Firmicutes bacterium CAG:424	79	60	73	86	87	88	86	86	82	79
g__Clostridium;s__Clostridium sp. CAG:628	47	87	31	41	23	15	31	21	13	18
g__Faecalibacterium;s__Faecalibacterium sp. CAG:82-related_59_9	85	84	86	80	87	87	79	69	86	87
g__Unclassified;s__Clostridiales bacterium 36_14	87	76	70	81	80	85	75	85	76	87
g__Coprobacillus;s__Coprobacillus sp. CAG:698	87	77	65	84	72	63	65	81	71	83
g__Unclassified;s__Firmicutes bacterium CAG:631	59	54	27	58	30	30	43	87	33	72
g__Unclassified;s__Lentisphaerae bacterium GWF2_52_8	79	67	72	82	73	82	74	79	85	87
g__Tessaracoccus;s__Tessaracoccus massiliensis	0	0	0	0	86	55	5	1	0	0
g__Bacteroides;s__Bacteroides vulgatus	73	64	64	67	69	70	79	86	63	76
g__Prevotella;s__Prevotella stercorea CAG:629	71	84	71	78	69	66	86	86	64	76
g__Clostridium;s__Clostridium sp. AT4	83	86	85	79	71	81	76	69	65	73
g__Eubacterium;s__Eubacterium sp. 45_250	84	75	84	83	86	71	80	72	80	82
g__Lachnotalea;s__Lachnotalea glycerini	86	75	72	83	74	77	68	70	85	73
g__Ruminococcus;s__Ruminococcus gauvreauii	73	69	80	80	86	85	85	76	76	82
g__Mycoplasma;s__Mycoplasma sp. CAG:776	42	86	39	45	16	9	27	23	13	16
g__Prevotella;s__Prevotella sp. HUN102	80	73	73	84	77	79	85	83	79	74
g__Unclassified;s__Bacteroidales bacterium KA00344	57	76	78	69	77	85	82	76	65	61
g__Anaerosporobacter;s__Anaerosporobacter mobilis	83	62	70	84	80	69	72	83	77	85
g__Faecalibacterium;s__Faecalibacterium sp. CAG:82	68	74	77	78	67	85	78	58	58	55
g__Unclassified;s__Clostridium phage phiCTP1	62	53	48	66	51	26	25	82	46	85
g__Bacteroides;s__Bacteroides xylanisolvens	80	72	65	80	75	78	80	84	76	84
g__Bacillus;s__Bacillus cereus	42	49	37	60	46	30	29	69	48	84
g__Eubacterium;s__Eubacterium sp. 68-3-10	66	66	67	84	76	73	71	65	75	76
g__Blautia;s__[Ruminococcus] gnavus	70	64	58	84	72	57	60	77	62	81
g__Tyzzerella;s__Tyzzerella sp. An114	66	62	61	69	82	69	72	78	72	84
g__Unclassified;s__Clostridiales bacterium KLE1615	66	71	84	69	70	76	73	68	68	72
g__Selenomonas;s__Selenomonas bovis	17	26	31	60	74	84	81	72	68	63
g__Unclassified;s__unidentified phage	84	51	48	55	39	24	24	59	49	77
g__Clostridium;s__Clostridium sp. CAG:567	52	83	30	82	61	18	36	72	61	68
g__Anaerotignum;s__Anaerotignum propionicum	72	69	62	70	73	52	62	74	61	83
g__Catonella;s__Catonella morbi	81	74	74	82	80	76	82	73	83	76
g__Coprococcus;s__Coprococcus sp. CAG:131_42_139	56	59	40	64	50	31	33	58	53	83
g__Anaerotruncus;s__uncultured Anaerotruncus sp.	75	69	70	79	82	67	68	74	83	83
g__Pseudoflavonifractor;s__Pseudoflavonifractor sp. An44	80	80	75	83	81	78	81	74	71	81
g__Holdemania;s__Holdemania massiliensis	70	75	77	82	83	78	74	74	67	69
g__Sedimentibacter;s__Sedimentibacter sp. B4	72	67	80	77	82	71	81	69	83	79
g__Unclassified;s__Spirochaetes bacterium GWC2_52_13	71	45	50	52	56	52	63	83	52	82
g__Unclassified;s__Bacillus phage BCD7	60	43	40	61	49	58	42	59	81	83
g__Prevotella;s__Prevotella sp. P4-67	64	63	67	67	65	71	82	77	69	71
g__Eubacterium;s__Eubacterium sp. 14-2	63	54	55	72	77	70	68	82	74	79
g__Unclassified;s__Firmicutes bacterium CAG:552_39_19	72	71	58	79	74	53	61	75	65	82
g__Unclassified;s__bacterium MS4	82	71	70	80	80	73	79	66	74	68
g__Clostridium;s__Clostridium sp. CAG:440	36	81	23	73	47	18	29	41	39	41
g__Mobilibacterium;s__Mobilibacterium timonense	73	67	65	81	80	65	67	65	76	64
g__Eubacterium;s__Eubacterium sp. AB3007	78	71	70	77	81	70	70	70	77	70
g__Unclassified;s__Clostridiales bacterium CHKCI001	66	70	73	80	81	77	72	66	76	76
g__Treponema;s__Treponema sp. CETP13	81	58	66	69	55	51	74	67	52	67
g__Prevotella;s__Prevotella amnii	75	73	52	65	52	48	59	62	46	80
g__Prevotella;s__Prevotella disiens	77	75	62	66	70	64	73	75	70	80
g__Butyrivibrio;s__Butyrivibrio sp. INlla21	80	78	66	76	53	48	47	71	66	75
g__Lachnoclostridium;s__[Clostridium] saccharolyticum	75	71	70	77	80	70	72	66	74	72
g__Merdimonas;s__Merdimonas faecis	66	66	79	76	79	78	73	68	80	76
g__Unclassified;s__Lachnospiraceae bacterium NK3A20	72	75	80	80	60	63	66	56	62	54
g__Bacteroides;s__Bacteroides stercorirosoris	74	68	61	70	77	73	79	78	65	72
g__Butyrivibrio;s__Butyrivibrio sp. CAG:318	79	74	69	68	73	65	63	64	71	67
g__Unclassified;s__bacterium F082	79	61	52	54	54	50	66	57	49	56
g__Eubacterium;s__[Eubacterium] cellulosolvens	73	76	72	78	74	74	73	77	66	75
g__Fusicatenibacter;s__Fusicatenibacter saccharivorans	61	67	73	78	67	65	67	73	78	75
g__Unclassified;s__Lachnospiraceae bacterium XPB1003	62	63	57	78	59	66	59	73	70	72
g__Unclassified;s__Candidatus Gastranaerophilales bacterium HUM_11	42	53	36	70	31	20	21	60	37	77
g__Clostridium;s__Clostridium paraputrificum	46	50	38	57	48	42	43	62	56	77
g__Flavonifractor;s__Flavonifractor sp. An135	63	58	60	70	77	57	63	58	71	72
g__Faecalitalea;s__Faecalitalea cylindroides	58	72	67	75	77	63	68	61	66	76
g__Bacteroides;s__Bacteroides graminisolvens	64	53	55	60	75	63	72	75	76	71
g__Parabacteroides;s__Parabacteroides sp. SN4	68	52	61	50	65	66	74	76	65	75
g__Anaerophaga;s__Anaerophaga thermohalophila	23	20	22	23	74	22	30	76	75	76
g__Clostridium;s__Clostridium sp. CAG:273	30	76	28	60	36	17	30	48	28	47
g__Flavonifractor;s__Flavonifractor sp. An4	59	59	57	68	64	54	56	61	61	76
g__Unclassified;s__uncultured bacterium 34R1	64	74	72	73	74	75	76	71	76	74
g__Blautia;s__Blautia wexlerae	62	53	62	66	68	60	58	57	52	75
g__Unclassified;s__Peptococcaceae bacterium 1109	74	65	71	75	72	64	66	60	73	66
g__Subdoligranulum;s__Subdoligranulum sp. CAG:314	61	45	35	46	55	23	37	56	45	75
g__Prevotella;s__Prevotella sp. S7-1-8	54	74	69	65	63	67	68	56	50	65
g__Alistipes;s__Alistipes sp. An66	73	59	61	64	67	65	74	69	63	71
g__Alistipes;s__Alistipes sp. CAG:268	66	60	65	66	63	68	74	68	70	72
g__Lactobacillus;s__Lactobacillus gasseri	65	74	56	49	1	1	2	2	12	7
g__Clostridium;s__Clostridium sp. CAG:609	47	74	44	48	25	13	33	24	26	24
g__Lachnoclostridium;s__[Clostridium] amygdalinum	54	58	50	66	42	41	45	63	46	74
g__Unclassified;s__Bacillus phage vB_BpuM-BpSp	30	28	28	39	32	26	37	67	19	74
g__Enterococcus;s__Enterococcus faecium	58	72	55	73	48	38	44	68	50	69
g__Clostridium;s__Clostridium sp. CAG:245_30_32	24	73	23	54	31	13	23	35	29	37
g__Butyrivibrio;s__Butyrivibrio crossotus	70	71	68	73	70	64	69	65	62	66
g__Roseburia;s__Roseburia sp. CAG:303	68	60	59	73	66	71	63	65	65	68
g__Desulfitobacterium;s__Desulfitobacterium hafniense	69	59	65	66	71	66	66	61	73	68
g__Prevotella;s__Prevotella sp. P4-76	63	72	63	61	55	61	68	70	56	61
g__Clostridium;s__Clostridium sp. 27_14	37	72	31	63	38	17	35	49	42	51
g__Coprococcus;s__Coprococcus comes	56	69	66	72	66	65	67	65	50	67
g__Unclassified;s__Lachnospiraceae bacterium XBB1006	59	57	59	65	67	64	72	69	66	67
g__Prevotella;s__Prevotella saccharolytica	64	59	63	60	61	57	71	66	66	58
g__Prevotella;s__Prevotella sp. P6B4	69	63	57	60	70	67	71	68	68	66
g__Enterococcus;s__Enterococcus cecorum	62	64	57	71	60	39	46	58	56	71
g__Clostridium;s__Clostridium sp. CAG:568	51	53	20	54	24	28	30	71	35	67
g__Unclassified;s__Lachnospiraceae bacterium NC2004	63	62	62	71	54	50	59	65	63	61
g__Flavonifractor;s__Flavonifractor sp. An92	66	52	62	62	64	68	64	67	71	68
g__Prevotella;s__Prevotella bergensis	46	57	62	60	58	64	70	67	57	54
g__Prevotella;s__Prevotella sp. BP1-148	58	50	49	54	62	61	70	56	60	58
g__Unclassified;s__uncultured bacterium fosmid pJB71G8	59	60	67	68	70	69	70	70	70	66
g__Butyricimonas;s__Butyricimonas synergistica	40	32	30	49	64	57	67	69	62	69
g__Anaerotignum;s__Anaerotignum lactatifermentans	53	58	61	69	66	67	67	57	66	58
g__Oribacterium;s__Oribacterium sp. NK2B42	55	69	62	52	26	43	31	30	28	24
g__Unclassified;s__uncultured bacterium fosmid pJB102C1	58	47	50	58	66	53	68	69	59	59
g__Slackia;s__Slackia heliotrinireducens	67	58	67	68	62	61	60	48	66	50
g__Bacteroides;s__Bacteroides sp. Marseille-P3166	51	42	42	44	56	52	53	68	61	67
g__Unclassified;s__Anaerolineaceae bacterium oral taxon 439	65	57	60	64	68	63	64	48	59	59
g__Clostridium;s__Clostridium leptum CAG:27	68	64	58	66	66	47	55	58	56	68
g__Anaerostipes;s__Anaerostipes hadrus	56	52	49	66	54	54	46	60	51	68
g__Butyrivibrio;s__Butyrivibrio sp. MC2013	53	58	58	61	68	60	64	61	64	64
g__Coprococcus;s__Coprococcus sp. HPP0074	48	38	33	44	35	23	22	54	40	68
g__Niameybacter;s__Niameybacter massiliensis	56	44	49	60	59	61	59	62	60	68
g__Anaerotruncus;s__Anaerotruncus sp. CAG:528	59	68	54	63	68	61	55	49	58	53
g__Megasphaera;s__Megasphaera sp. NM10	0	4	18	0	66	68	68	53	56	61
g__Unclassified;s__Firmicutes bacterium CAG:313	68	47	28	38	35	26	35	45	34	36
g__Unclassified;s__Lentisphaerae bacterium GWF2_50_93	57	50	55	54	61	60	56	66	63	68
g__Unclassified;s__Tenacibaculum phage pT24	59	68	49	54	29	24	35	55	22	66
g__Bacteroides;s__Bacteroides ihuae	64	49	51	57	59	60	67	66	64	67
g__Prevotella;s__Prevotella sp. 109	54	42	47	47	55	60	62	67	64	56
g__Alistipes;s__Alistipes sp. 58_9_plus	67	57	65	64	60	58	66	58	58	54
g__Alistipes;s__Alistipes sp. CHKCI003	65	57	55	53	52	49	67	61	49	55
g__Parabacteroides;s__Parabacteroides timonensis	55	53	53	55	60	54	59	63	60	67
g__Dehalococcoides;s__Dehalococcoides mccartyi	61	64	63	61	66	53	53	55	52	67
g__Eubacterium;s__Eubacterium sp. CAG:202	45	49	44	52	51	41	48	67	49	57
g__Unclassified;s__Lachnospiraceae bacterium NK4A179	65	63	60	67	61	59	59	64	55	58
g__Unclassified;s__Ruminococcaceae bacterium KH2T8	62	67	54	67	51	49	51	64	51	56
g__Unclassified;s__Ruminococcaceae bacterium YRB3002	60	49	61	67	61	61	64	58	55	57
g__Prevotella;s__Prevotella sp. khp1	40	46	41	54	46	44	53	66	55	54
g__Lactobacillus;s__Lactobacillus crispatus	18	22	18	19	10	7	42	27	28	66
g__Lutispora;s__Lutispora thermophila	57	51	52	61	64	53	62	56	62	66
g__Fournierella;s__Fournierella massiliensis	55	60	62	65	38	66	59	36	43	37
g__Ruminococcus;s__Ruminococcus sp. CAG:579	66	53	61	66	53	51	59	58	58	54
g__Treponema;s__Treponema primitia	66	58	52	66	56	45	56	60	52	61
g__Libanicoccus;s__Libanicoccus massiliensis	22	64	65	53	13	21	17	8	9	8
g__Bacteroides;s__Bacteroides sp. CAG:598	42	27	32	54	51	52	56	65	51	60
g__Cellulosilyticum;s__Cellulosilyticum lentocellum	62	54	51	62	55	47	49	55	50	65
g__Treponema;s__Treponema vincentii	63	65	44	61	53	45	60	54	44	55
g__Unclassified;s__Verrucomicrobia bacterium A1	50	34	41	50	54	55	49	58	58	65
g__Parabacteroides;s__Parabacteroides sp. Marseille-P3160	54	45	45	50	60	53	63	61	64	60
g__Streptococcus;s__Streptococcus henryi	43	56	64	61	39	38	42	38	34	27
g__Catabacter;s__Catabacter hongkongensis	64	46	59	52	55	40	51	52	50	50
g__Unclassified;s__Lachnospiraceae bacterium MA2020	60	59	56	64	56	60	57	57	58	56
g__Unclassified;s__Lachnospiraceae bacterium P6A3	61	51	55	64	60	52	58	57	54	55
g__Unclassified;s__Peptostreptococcaceae bacterium pGA-8	56	49	56	58	64	46	48	52	60	53
g__Ruminococcus;s__Ruminococcus sp. NK3A76	64	53	41	52	48	28	41	42	47	36
g__Unclassified;s__bacterium B17	53	44	48	60	64	62	51	64	57	60
g__Staphylococcus;s__Staphylococcus sp. CAG:324	63	44	37	45	42	37	46	60	40	48
g__Butyrivibrio;s__Butyrivibrio hungatei	42	52	47	63	36	38	44	44	43	40
g__Flavonifractor;s__Flavonifractor sp. An9	56	56	61	59	62	58	60	59	62	63
g__Unclassified;s__Clostridiales bacterium CHKCI006	55	58	54	63	62	60	61	62	50	52
g__Unclassified;s__Lentisphaerae bacterium RIFOXYC12_FULL_60_16	56	47	51	54	61	59	60	61	58	63
g__Bacteroides;s__Bacteroides faecichinchillae	55	55	52	59	61	59	62	60	57	54
g__Bacteroides;s__Bacteroides sp. CAG:633	50	44	38	40	34	30	35	56	34	62
g__Bacteroides;s__Bacteroides sp. Marseille-P3108	48	42	39	42	62	59	54	62	61	62
g__Prevotella;s__Prevotella sp. P5-60	51	53	53	49	53	51	58	62	51	57
g__Candidatus Symbiothrix;s__Candidatus Symbiothrix dinenymphae	57	45	52	46	49	36	49	62	48	54
g__Sharpea;s__Sharpea azabuensis	51	52	52	62	57	52	57	57	56	61
g__Streptococcus;s__Streptococcus agalactiae	39	45	62	55	29	35	36	35	29	38
g__Clostridium;s__Clostridium baratii	47	47	37	60	36	31	33	54	39	62
g__Anaerocolumna;s__Anaerocolumna xylanovorans	54	45	49	60	54	45	52	62	56	56
g__Ruminococcus;s__Ruminococcus sp. CAG:403	62	43	49	57	37	41	42	46	42	43
g__Phascolarctobacterium;s__Phascolarctobacterium sp. CAG:266	58	59	61	62	55	59	56	53	54	53
g__Unclassified;s__uncultured bacterium Contig1604	50	38	49	49	62	58	59	53	56	48
g__Unclassified;s__uncultured bacterium fosmid pJB135F11	60	39	36	45	62	57	62	50	61	51
g__Parabacteroides;s__Parabacteroides goldsteinii	44	39	38	46	56	46	54	58	54	61
g__Unclassified;s__Bacteroidales bacterium	43	27	36	42	29	31	46	61	53	57
g__Alkaliflexus;s__Alkaliflexus imshenetskii	10	9	8	9	60	19	16	61	61	60
g__Clostridium;s__Clostridium sp. ASBs410	30	35	33	43	18	9	17	49	20	61
g__Subdoligranulum;s__Subdoligranulum sp. 60_17	31	56	61	56	26	48	39	29	22	29
g__Unclassified;s__Firmicutes bacterium CAG:466	34	39	27	44	27	15	21	48	38	61
g__Prevotella;s__Prevotella sp. P6B1	51	57	51	56	52	48	57	60	52	53
g__Anaeromassilibacillus;s__Anaeromassilibacillus sp. Marseille-P4683	52	52	58	59	60	51	55	57	56	60
g__Unclassified;s__Ruminococcaceae bacterium AB4001	54	44	49	58	60	57	59	57	45	41
g__Methanobrevibacter;s__Methanobrevibacter sp. A27	59	59	40	58	56	45	57	29	57	35
g__Prevotella;s__Prevotella dentasini	45	45	42	45	54	51	55	59	45	45
g__Alistipes;s__Alistipes senegalensis	53	51	55	52	48	43	53	48	49	59
g__Anoxybacillus;s__Anoxybacillus flavithermus	40	41	24	53	26	22	23	51	36	59
g__Clostridium;s__Clostridium sp. C105KSO13	59	41	48	58	55	50	48	53	52	51
g__Clostridium;s__Clostridium sp. CAG:411	52	54	47	59	50	49	51	52	54	53
g__Eubacterium;s__Eubacterium sp. An3	52	40	54	55	59	51	55	58	46	59
g__Butyrivibrio;s__Butyrivibrio sp. M55	37	38	34	40	40	23	28	49	43	59
g__Roseburia;s__Roseburia sp. CAG:10041_57	44	51	46	59	50	53	48	58	57	53
g__Unclassified;s__Lachnospiraceae bacterium AC2028	48	53	46	56	50	54	51	53	59	51
g__Unclassified;s__Lentisphaerae bacterium GWF2_45_14	43	33	38	42	46	42	41	56	42	59
g__Butyricimonas;s__Butyricimonas sp. Marseille-P3923	40	32	34	43	54	51	57	55	58	57
g__Prevotella;s__Prevotella buccae	52	49	46	48	53	53	58	56	49	50
g__Clostridium;s__Clostridium sp. CAG:265	37	54	41	58	48	51	52	58	44	50
g__Neglecta;s__Neglecta sp. Marseille-P3890	58	47	51	57	48	42	46	49	48	51
g__Kandleria;s__Kandleria vitulina	51	51	45	58	42	43	47	47	42	47
g__Treponema;s__Treponema azotonutricium	58	48	38	50	45	35	39	49	46	47
g__Unclassified;s__bacterium SCN 62-11	1	1	1	58	22	9	6	1	7	5
g__Christensenella;s__Christensenella minuta	39	24	31	40	24	18	18	48	33	57
g__Clostridium;s__Clostridium sp. CAG:299	49	52	53	52	55	57	54	48	55	49
g__Eubacterium;s__Eubacterium sp. CAG:251	50	48	42	56	57	44	45	38	47	50
g__Lachnoclostridium;s__[Clostridium] scindens	49	46	51	55	57	51	53	53	53	57
g__Corallococcus;s__Corallococcus sp. CAG:1435	45	35	29	30	31	23	37	56	31	57
g__P68virus;s__Streptococcus virus C1	51	40	47	50	50	46	50	54	52	57
g__Bacteroides;s__Bacteroides gallinarum	43	31	31	37	54	47	50	56	49	52
g__Bacteroides;s__Bacteroides neonati	53	42	41	46	54	51	55	56	56	55
g__Prevotella;s__Prevotella pleuritidis	46	42	38	48	51	56	56	52	48	45
g__Streptococcus;s__Streptococcus infantarius	28	24	47	34	36	37	42	50	52	56
g__Clostridium;s__Clostridium sp. CAG:217	53	49	42	45	56	42	40	39	48	43
g__Acetitomaculum;s__Acetitomaculum ruminis	52	53	54	56	55	54	46	50	51	53
g__Unclassified;s__Lachnospiraceae bacterium YSB2008	50	49	50	56	49	49	46	52	46	47
g__Methanobrevibacter;s__Methanobrevibacter millerae	50	52	36	55	40	27	42	19	54	30
g__Bacteroides;s__Bacteroides reticulotermitis	36	34	33	45	52	44	49	54	52	55
g__Bacteroides;s__Bacteroides sp. CAG:443	45	38	37	42	50	48	55	49	49	50
g__Prevotella;s__Prevotella corporis	55	47	44	51	43	42	51	48	47	44
g__Labilibacter;s__Labilibacter aurantiacus	6	4	8	8	53	11	15	55	52	52
g__Coprococcus;s__Coprococcus eutactus	53	50	47	55	48	49	49	51	49	45
g__Herbinix;s__Herbinix hemicellulosilytica	47	49	48	48	51	47	47	55	41	49
g__Unclassified;s__Lachnospiraceae bacterium MC2017	50	51	50	53	51	47	55	49	52	51
g__Ruminiclostridium;s__[Clostridium] leptum	50	42	48	51	48	31	40	44	47	55
g__Unclassified;s__bacterium P3	55	41	34	40	33	31	46	43	35	42
g__Unclassified;s__Streptococcus phage Dp-1	30	28	25	36	25	14	12	48	31	55
g__Prevotella;s__Prevotella enoeca	40	40	37	44	48	50	53	54	51	47
g__Eubacterium;s__Eubacterium sp. CAG:248	48	52	52	54	53	52	54	53	43	44
g__Eubacterium;s__Eubacterium sp. CAG:252	45	50	49	52	54	52	50	53	44	45
g__Eubacterium;s__Eubacterium sp. CAG:581	36	35	39	54	36	29	50	47	30	35
g__Blautia;s__Blautia sp. CAG:237	45	50	54	50	46	52	52	52	42	44
g__Blautia;s__Blautia sp. CAG:257	46	43	54	53	46	49	48	47	43	47
g__Butyrivibrio;s__Butyrivibrio sp. YAB3001	44	47	42	54	51	47	52	47	48	44
g__Lachnospira;s__Lachnospira multipara	48	47	40	54	47	42	49	51	48	48
g__Pseudobutyrivibrio;s__Pseudobutyrivibrio ruminis	42	46	43	53	49	52	54	46	48	50
g__Ruminiclostridium;s__[Clostridium] clariflavum	54	41	43	51	51	37	45	43	48	40
g__Unclassified;s__Clostridiales bacterium 43-6	43	38	41	43	50	46	49	36	54	49
g__Unclassified;s__Firmicutes bacterium CAG:646	54	44	49	50	43	46	46	44	42	47
g__Saccharicrinis;s__Saccharicrinis fermentans	8	7	9	6	48	18	10	53	50	51
g__Unclassified;s__Candidatus Gastranaerophilales bacterium HUM_18	17	21	15	19	10	21	11	33	32	53
g__Bacillus;s__Bacillus sp. 7586-K	28	33	22	41	26	11	11	40	29	53
g__Clostridium;s__Clostridium sp. 26_21	22	53	12	41	26	7	17	29	10	16
g__Clostridium;s__Clostridium sp. CAG:269	18	53	12	32	25	7	17	26	6	17
g__Eubacterium;s__Eubacterium sp. 36_13	40	53	51	53	52	52	52	51	45	40
g__Eubacterium;s__Eubacterium sp. YI	35	46	33	49	28	25	37	42	36	53
g__Butyrivibrio;s__Butyrivibrio sp. INlla16	45	41	45	53	45	43	46	42	49	43
g__Unclassified;s__Lachnospiraceae bacterium RM5	37	45	36	48	40	41	45	53	46	47
g__Ruminiclostridium;s__[Clostridium] cellulosi	53	45	51	51	51	32	38	37	48	44
g__Flavonifractor;s__Flavonifractor sp. An91	45	47	42	50	53	47	50	48	47	48
g__Unclassified;s__Verrucomicrobia bacterium CAG:312_58_20	42	28	38	43	48	44	41	47	45	53
g__Olsenella;s__Olsenella sp. Marseille-P2912	27	48	52	42	9	19	17	10	7	5
g__Bacillus;s__Bacillus circulans	29	35	27	43	27	14	15	51	35	52
g__Clostridium;s__Clostridium sp. CAG:245	31	52	36	45	32	12	29	22	24	26
g__Hathewaya;s__Hathewaya proteolytica	39	37	38	48	45	38	39	51	45	52
g__Eubacterium;s__Eubacterium sp. ER2	47	44	47	45	46	52	47	42	48	45
g__Dorea;s__Dorea formicigenerans	48	50	52	48	44	42	44	41	42	44
g__Thermogutta;s__Thermogutta terrifontis	42	48	50	52	42	49	46	34	36	30
g__Treponema;s__Treponema maltophilum	52	35	32	50	33	29	47	41	31	44
g__Unclassified;s__Streptococcus virus MS1	34	33	26	41	17	16	17	52	25	50
g__Unclassified;s__uncultured virus	43	52	40	42	29	29	4	52	9	36
g__Bacteroides;s__Bacteroides nordii	38	40	36	38	27	21	33	51	26	51
g__Mediterranea;s__Mediterranea massiliensis	40	26	31	41	51	42	46	50	46	50
g__Prevotella;s__Prevotella denticola	42	40	42	49	49	51	50	47	50	46
g__Prevotella;s__Prevotella micans	51	50	47	45	48	50	51	49	51	40
g__Lactobacillus;s__Lactobacillus kitasatonis	24	13	22	22	27	19	39	29	43	51
g__Clostridium;s__Clostridium sp. Marseille-P3244	51	44	40	46	50	44	47	43	40	46
g__Anaerotignum;s__Anaerotignum neopropionicum	51	41	45	50	50	40	45	48	47	46
g__Roseburia;s__Roseburia sp. CAG:309	40	41	38	47	40	36	30	43	39	51
g__Flavonifractor;s__Flavonifractor sp. An52	47	40	42	46	51	44	48	44	46	42
g__Unclassified;s__Clostridiales bacterium Nov_37_41	29	38	30	51	37	35	35	50	34	39
g__Unclassified;s__uncultured bacterium IN-02	51	18	38	44	44	17	31	35	43	47
g__Bacteroides;s__Bacteroides sp. AR29	49	45	46	40	46	48	50	44	50	46
g__Alistipes;s__Alistipes sp. An31A	45	39	40	45	46	38	50	50	42	42
g__Parabacteroides;s__Parabacteroides gordonii	45	38	39	48	40	41	41	45	46	50
g__Streptococcus;s__Streptococcus orisratti	29	49	50	50	23	23	23	15	17	10
g__Anaerovorax;s__Anaerovorax odorimutans	48	46	48	43	50	44	43	42	48	46
g__Butyrivibrio;s__Butyrivibrio sp. AC2005	50	45	45	48	48	49	43	48	45	47
g__Lachnoclostridium;s__Lachnoclostridium sp. An76	40	44	46	47	49	48	49	46	50	47
g__Unclassified;s__Lachnospiraceae bacterium XBD2001	47	45	45	50	45	50	43	44	47	43
g__Faecalibacterium;s__uncultured Faecalibacterium sp.	37	34	32	43	30	19	23	42	35	50
g__Escherichia;s__Escherichia coli	25	27	23	42	18	35	25	27	50	32
g__Candidatus Methanoplasma;s__Candidatus Methanoplasma termitum	45	21	26	24	33	30	32	49	24	45
g__Prevotella;s__Prevotella ihumii	44	46	42	46	49	49	49	47	48	42
g__Labilibacter;s__Labilibacter marinus	16	11	11	13	45	16	19	49	48	45
g__Clostridium;s__Clostridium sp. 28_12	20	49	18	39	24	3	18	30	5	13
g__Proteiniclasticum;s__Proteiniclasticum ruminis	45	36	38	44	49	42	46	36	44	42
g__Eubacterium;s__Eubacterium oxidoreducens	49	44	47	49	47	42	40	32	42	47
g__Mahella;s__Mahella australiensis	45	40	44	44	48	46	44	40	45	49
g__Holdemania;s__Holdemania filiformis	47	47	46	48	49	49	47	44	46	46
g__Ndongobacter;s__Ndongobacter massiliensis	47	46	47	43	49	39	43	37	48	38
g__Unclassified;s__Firmicutes bacterium CAG:460	32	49	23	26	15	6	17	17	18	20
g__Marinilabilia;s__Marinilabilia salmonicolor	20	13	13	14	41	13	21	48	42	44
g__Criibacterium;s__Criibacterium bergeronii	30	25	25	33	27	22	23	42	29	48
g__Negativibacillus;s__Negativibacillus massiliensis	42	42	45	48	45	44	43	43	42	43
g__Bulleidia;s__Bulleidia extructa	33	48	45	48	39	41	43	45	35	40
g__Bacteroides;s__Bacteroides stercoris	38	25	24	31	36	34	38	47	36	47
g__Clostridium;s__Clostridium sp. CAG:575	23	47	19	46	14	4	19	30	19	26
g__Unclassified;s__Eubacteriaceae bacterium CHKCI004	44	39	44	44	47	37	43	46	41	41
g__Blautia;s__Blautia sp. Marseille-P3201T	45	45	38	47	42	38	45	42	43	36
g__Robinsoniella;s__Robinsoniella peoriensis	31	32	25	35	26	25	28	38	32	47
g__Gemmiger;s__Gemmiger sp. An87	37	40	45	46	36	41	47	33	28	27
g__Allobaculum;s__Allobaculum stercoricanis	41	39	37	43	47	41	43	39	41	38
g__Unclassified;s__Lentisphaerae bacterium GWF2_44_16	37	21	29	32	35	31	29	42	36	47
g__Succinimonas;s__Succinimonas amylolytica	24	31	27	34	37	27	38	47	37	44
g__Unclassified;s__Methanomassiliicoccales archaeon RumEn M2	44	21	21	13	33	12	11	46	20	22
g__Olsenella;s__Olsenella sp. An188	8	46	46	40	3	5	12	1	1	1
g__Bacteroides;s__Bacteroides sp. Marseille-P2653	40	33	30	39	46	43	44	46	46	44
g__Alistipes;s__Alistipes sp. Marseille-P2431	36	25	29	28	30	32	46	33	33	31
g__Millionella;s__Millionella massiliensis	33	23	29	40	38	41	42	44	46	44
g__Flexilinea;s__Flexilinea flocculi	44	40	39	46	43	32	44	41	41	41
g__Clostridium;s__Clostridium sp. M62_1	44	40	45	42	44	42	42	36	46	44
g__Fusibacter;s__Fusibacter sp. 3D3	39	31	34	40	40	42	46	41	39	36
g__Blautia;s__Blautia sp. An81	45	44	43	45	44	42	39	43	43	46
g__Cellulosilyticum;s__Cellulosilyticum sp. I15G10I2	38	38	34	45	32	27	29	39	35	46
g__Robinsoniella;s__Robinsoniella sp. KNHs210	9	17	13	18	16	14	18	40	12	46
g__Ruminococcus;s__Ruminococcus sp. YE78	44	46	38	38	30	15	19	21	21	22
g__Unclassified;s__uncultured bacterium fosmid pJB42G5	43	30	36	34	35	37	46	42	35	37
g__Olsenella;s__Olsenella sp. An285	22	45	44	36	7	14	15	7	7	8
g__Bacteroides;s__Bacteroides caecimuris	40	34	31	31	38	35	45	37	32	36
g__Dysgonomonas;s__Dysgonomonas macrotermitis	40	32	37	35	37	35	45	44	36	41
g__Lactobacillus;s__Lactobacillus helveticus	27	22	19	26	12	7	21	28	32	45
g__Christensenella;s__Christensenella massiliensis	41	34	38	43	43	38	40	38	42	45
g__Clostridium;s__Clostridium sp. CAG:349_48_7	35	34	11	15	29	8	16	44	12	45
g__Clostridium;s__Clostridium sp. CAG:389	21	45	14	36	19	10	13	22	20	26
g__Unclassified;s__Ruminococcaceae bacterium CPB6	44	37	42	43	45	39	43	35	38	39
g__Erysipelatoclostridium;s__[Clostridium] cocleatum	27	29	26	39	29	25	29	39	34	45
g__Unclassified;s__Firmicutes bacterium CAG:227	39	37	38	44	45	42	43	40	36	43
g__Bifidobacterium;s__Bifidobacterium thermacidophilum	7	3	10	5	41	27	41	32	38	44
g__Denitrobacterium;s__Denitrobacterium detoxificans	44	37	43	43	42	42	44	39	42	36
g__Bacteroides;s__Bacteroides sp. 14(A)	39	32	34	35	40	35	36	40	37	44
g__Clostridium;s__Clostridium sp. Marseille-P2415	39	39	44	43	40	41	41	37	44	42
g__Eubacterium;s__Eubacterium ramulus	37	42	44	39	36	31	34	36	38	35
g__Blautia;s__Blautia sp. KB1	40	37	36	40	37	44	34	34	37	36
g__Unclassified;s__Ruminococcaceae bacterium YAD3003	39	38	41	40	40	38	44	32	25	26
g__Mailhella;s__Mailhella massiliensis	44	37	41	41	42	37	36	35	40	42
g__Prevotella;s__Prevotella maculosa	31	34	34	31	35	39	43	35	36	33
g__Alistipes;s__Alistipes indistinctus	38	27	36	32	35	32	39	41	42	43
g__Parabacteroides;s__Parabacteroides johnsonii	40	35	42	38	37	39	38	43	37	38
g__Thermophagus;s__Thermophagus xiamenensis	11	9	12	11	42	16	19	43	40	42
g__Fibrobacter;s__Fibrobacter sp. UWEL	43	39	38	40	41	36	39	41	35	33
g__Paenibacillus;s__Paenibacillus polymyxa	21	22	43	20	17	9	8	22	17	24
g__Lactobacillus;s__Lactobacillus amylovorus CAG:719	31	22	28	27	33	20	39	29	42	43
g__Clostridium;s__Clostridium sp. CAG:62	38	39	38	41	42	40	40	43	39	41
g__Clostridium;s__Clostridium sp. SY8519	43	41	42	42	40	36	41	34	35	31
g__Acetobacterium;s__Acetobacterium dehalogenans	38	34	36	43	37	39	39	40	35	29
g__Butyrivibrio;s__Butyrivibrio sp. VCB2006	40	36	33	41	43	39	38	40	34	35
g__Coprococcus;s__uncultured Coprococcus sp.	29	37	25	37	18	13	14	38	22	43
g__Unclassified;s__Lachnospiraceae bacterium KHCPX20	26	25	20	28	29	20	21	38	30	43
g__Succinatimonas;s__Succinatimonas hippei	25	27	24	28	38	38	33	42	37	43
g__Unclassified;s__uncultured bacterium pUR16A2	41	29	27	29	31	29	43	35	30	29
g__Bacteroides;s__Bacteroides congonensis	37	37	34	35	31	28	40	42	27	38
g__Prevotella;s__Prevotella bivia	38	36	35	39	36	38	42	36	37	36
g__Prevotella;s__Prevotella dentalis	39	38	34	38	26	28	36	42	28	30
g__Prevotella;s__Prevotella melaninogenica	36	38	36	37	35	37	42	34	33	37
g__Alistipes;s__Alistipes ihumii	35	34	35	33	42	32	35	39	31	42
g__Alistipes;s__Alistipes sp. ZOR0009	26	20	23	22	34	17	30	42	39	37
g__Unclassified;s__Bacteroidetes bacterium	42	34	34	35	35	16	39	39	34	29
g__Lactococcus;s__Lactococcus lactis	30	30	37	35	32	29	27	35	24	42
g__Clostridium;s__Clostridium bornimense	36	35	37	42	35	33	36	35	35	34
g__Lachnobacterium;s__Lachnobacterium bovis	35	38	28	42	41	34	41	36	35	38
g__Ruminiclostridium;s__Ruminiclostridium thermocellum	42	33	35	37	33	29	31	28	32	32
g__Pseudoflavonifractor;s__Pseudoflavonifractor sp. An176	39	34	36	42	36	33	34	30	31	36
g__Pseudoflavonifractor;s__Pseudoflavonifractor sp. An187	42	38	39	42	41	37	38	41	41	36
g__Unclassified;s__uncultured bacterium Contig1777_n_1791_cl	40	35	39	39	42	38	39	34	41	36
g__Dysgonomonas;s__Dysgonomonas sp. BGC7	36	32	33	37	37	30	41	36	38	36
g__Massilibacteroides;s__Massilibacteroides vaginae	32	25	25	32	38	31	38	39	41	41
g__Prevotella;s__Prevotella sp. KHD1	36	34	33	31	37	33	41	34	36	35
g__Unclassified;s__Sphingobacteriales bacterium 44-15	35	41	35	35	18	11	16	16	16	16
g__Staphylococcus;s__Staphylococcus aureus	35	40	28	41	20	25	20	14	15	12
g__Clostridium;s__Clostridium cellulovorans	41	37	32	35	33	28	33	32	34	30
g__Youngiibacter;s__Youngiibacter fragilis	39	31	34	32	41	31	38	36	34	40
g__Unclassified;s__Lachnospiraceae bacterium 2_1_58FAA	13	22	18	22	22	9	10	35	24	41
g__Acetivibrio;s__Acetivibrio cellulolyticus	36	41	31	41	40	34	33	37	41	41
g__Massilimaliae;s__Massilimaliae timonensis	41	30	34	41	35	33	36	37	41	33
g__Ruminococcus;s__Ruminococcus sp. JC304	29	41	40	37	29	29	30	29	27	27
g__Acidaminococcus;s__Acidaminococcus sp. CAG:917	22	21	19	26	29	16	24	34	21	41
g__Unclassified;s__Firmicutes bacterium CAG:65_45_313	37	36	34	41	41	40	37	35	40	40
g__Unclassified;s__Proteobacteria bacterium	40	36	37	41	40	26	41	23	39	41
g__Treponema;s__Treponema lecithinolyticum	41	28	31	30	23	19	33	32	17	28
g__Unclassified;s__Tenericutes bacterium GWF2_57_13	40	28	28	34	31	29	40	41	34	34
g__Coraliomargarita;s__Coraliomargarita sp. CAG:312	31	20	21	29	29	23	20	39	28	41
g__Bacteroides;s__Bacteroides caccae	30	31	27	31	36	29	34	40	33	40
g__Bacteroides;s__Bacteroides coprocola	40	33	33	32	32	28	38	38	27	34
g__Porphyromonas;s__Porphyromonas cangingivalis	30	25	30	35	38	29	38	40	33	36
g__Geofilum;s__Geofilum rhodophaeum	14	7	8	10	37	14	16	39	39	40
g__Unclassified;s__Bacteroidetes bacterium 4572_77	40	30	27	23	23	14	19	29	16	14
g__Fibrobacter;s__Fibrobacter sp. UWP2	39	39	36	40	17	17	16	30	18	25
g__Bacillus;s__Bacillus megaterium	37	33	26	35	31	28	19	34	26	40
g__Christensenella;s__Christensenella timonensis	34	32	32	37	40	31	39	31	37	35
g__Eubacterium;s__Eubacterium ventriosum	34	35	38	34	39	35	38	40	38	35
g__Butyrivibrio;s__Butyrivibrio sp. MC2021	35	33	34	38	40	37	36	31	38	34
g__Parasporobacterium;s__Parasporobacterium paucivorans	30	25	27	32	35	34	37	40	38	36
g__Ruminococcus;s__Ruminococcus sp. FC2018	39	32	29	40	32	21	38	34	27	25
g__Unclassified;s__Clostridiales bacterium VE202-03	40	38	40	36	38	40	40	33	39	40
g__Unclassified;s__Clostridiales bacterium VE202-27	38	33	35	40	40	40	37	34	34	29
g__Catenibacterium;s__Catenibacterium mitsuokai	26	32	27	40	27	23	25	32	28	35
g__Cp220virus;s__Campylobacter virus CP220	26	23	23	26	19	19	16	31	15	40
g__Bacteroides;s__Bacteroides barnesiae	30	27	27	28	35	39	37	38	35	35
g__Bacteroides;s__Bacteroides sp. HPS0048	28	29	27	30	30	28	33	39	29	34
g__Mucinivorans;s__Mucinivorans hirudinis	36	28	30	32	32	26	39	39	29	33
g__Streptococcus;s__Streptococcus pasteurianus	22	10	28	22	20	20	28	39	31	39
g__Clostridium;s__Clostridium sp. CAG:167	33	33	35	39	39	33	36	34	35	32
g__Clostridium;s__Clostridium sp. CAG:508	15	39	10	24	21	5	12	23	16	21
g__Agathobacter;s__Agathobacter ruminis	32	33	29	39	35	32	37	36	32	33
g__Anaeromassilibacillus;s__Anaeromassilibacillus sp. Marseille-P3371	38	36	35	37	36	30	36	39	31	29
g__Unclassified;s__butyrate-producing bacterium SS3_4	36	38	33	39	33	30	31	33	35	38
g__Mitsuokella;s__Mitsuokella sp. oral taxon 131	12	13	18	30	39	33	33	29	33	30
g__Acetobacter;s__Acetobacter sp. 46_36	5	5	4	6	8	2	6	39	33	15
g__Alistipes;s__Alistipes putredinis	31	28	23	26	27	18	31	34	26	38
g__Unclassified;s__Bacteroidetes bacterium CG2_30_32_10	38	37	34	35	34	18	34	34	29	19
g__Unclassified;s__Candidatus Wolfebacteria bacterium	21	28	24	23	13	12	23	35	6	38
g__Paenibacillus;s__Paenibacillus odorifer	22	18	19	28	30	19	21	28	21	38
g__Clostridium;s__Clostridium saccharoperbutylacetonicum	16	18	10	21	17	14	15	22	17	38
g__Clostridium;s__Clostridium sp. 29_15	27	36	29	38	30	28	31	38	29	28
g__Clostridium;s__Clostridium sp. CAG:354_28_25	28	38	19	32	17	6	14	15	23	30
g__Lachnoclostridium;s__[Clostridium] lavalense	38	31	32	34	33	30	37	35	36	35
g__Roseburia;s__Roseburia sp. CAG:100	38	34	32	38	37	36	34	37	36	34
g__Unclassified;s__Lachnospiraceae bacterium NK4A144	27	30	31	38	31	29	28	31	31	35
g__Faecalibacterium;s__Faecalibacterium sp. An192	33	30	27	31	36	31	33	32	27	38
g__Unclassified;s__Rickettsiaceae bacterium 4572_127	38	0	1	0	0	0	1	11	1	0
g__Unclassified;s__uncultured Mediterranean phage uvMED	30	25	21	21	19	15	10	35	21	38
g__Methanobrevibacter;s__Methanobrevibacter smithii	27	30	15	32	25	17	25	21	37	26
g__Prevotella;s__Prevotella sp. CAG:474	20	23	22	34	33	37	37	37	30	33
g__Unclassified;s__Bacteroidales bacterium 45-6	33	29	29	34	33	30	33	34	37	30
g__Unclassified;s__Bacteroidia bacterium 44-10	30	22	25	30	37	30	33	29	31	36
g__Clostridium;s__Clostridium sp. ATCC BAA-442	32	32	30	32	35	26	34	35	37	37
g__Anaerofustis;s__Anaerofustis stercorihominis	34	33	26	30	31	25	24	28	33	37
g__Eubacterium;s__Eubacterium sp. CAG:161	33	23	32	37	30	26	31	27	31	29
g__Lachnoclostridium;s__[Clostridium] asparagiforme	34	31	31	36	36	30	32	35	32	37
g__Unclassified;s__Lachnospiraceae bacterium P6B14	35	35	31	37	33	33	31	36	32	32
g__Terrisporobacter;s__Terrisporobacter othiniensis	28	36	31	37	30	31	29	32	28	33
g__Faecalibacterium;s__Faecalibacterium sp. An77	31	31	31	37	32	31	37	36	31	33
g__Ruminiclostridium;s__[Clostridium] josui	36	30	30	36	30	27	29	31	29	37
g__Ruminococcus;s__Ruminococcus bicirculans	33	28	29	37	33	19	22	17	29	23
g__Erysipelatoclostridium;s__[Clostridium] spiroforme	32	34	29	37	33	28	35	32	37	35
g__Unclassified;s__Lactobacillus phage LfeInf	0	0	0	0	0	1	0	24	3	37
g__Prevotella;s__Prevotella sp. CAG:255	33	27	26	32	31	26	32	35	33	36
g__Unclassified;s__Bacteroidia bacterium 43-41	36	30	32	33	29	26	33	33	32	29
g__Lactobacillus;s__Lactobacillus ruminis	28	34	36	32	28	27	32	26	26	28
g__Clostridium;s__Clostridium sp. CAG:307_30_263	19	21	16	13	13	8	21	36	14	18
g__Butyrivibrio;s__Butyrivibrio sp. INlla14	31	32	28	36	33	32	30	28	29	30
g__Butyrivibrio;s__Butyrivibrio sp. VCD2006	32	30	27	31	32	36	32	32	31	29
g__Lachnoanaerobaculum;s__Lachnoanaerobaculum saburreum	32	28	28	31	29	21	26	36	26	31
g__Unclassified;s__Lachnospiraceae bacterium 6_1_37FAA	26	29	25	32	23	22	24	33	28	36
g__Unclassified;s__Oscillospiraceae bacterium VE202-24	32	33	31	33	36	34	34	33	34	35
g__Intestinibacter;s__Intestinibacter bartlettii	22	29	23	32	17	22	21	36	24	34
g__Peptoanaerobacter;s__Peptoanaerobacter stomatis	19	23	14	36	14	11	17	16	11	16
g__Ruminiclostridium;s__[Clostridium] sporosphaeroides	34	27	31	36	35	26	33	34	36	35
g__Ruminococcus;s__Ruminococcus sp. CAG:60	30	31	35	35	36	33	32	28	28	28
g__Treponema;s__Treponema sp. OMZ 838	36	35	16	28	30	23	32	33	19	32
g__Prevotella;s__Prevotella fusca	24	35	28	22	14	18	14	25	17	30
g__Prevotella;s__Prevotella sp. P5-108	35	27	30	34	32	35	33	35	34	35
g__Unclassified;s__Bacteroidales bacterium 43_8	35	25	25	24	24	19	24	24	21	30
g__Streptococcus;s__Streptococcus thermophilus	30	24	35	31	33	34	33	33	32	35
g__Clostridium;s__Clostridium sp. CAG:354	22	35	13	17	12	8	11	18	13	19
g__Pseudobutyrivibrio;s__Pseudobutyrivibrio sp. ACV-2	29	29	28	35	31	33	32	28	30	30
g__Pseudobutyrivibrio;s__Pseudobutyrivibrio sp. MD2005	31	27	31	35	35	34	33	30	35	29
g__Peptoclostridium;s__Peptoclostridium acidaminophilum	35	18	27	27	34	23	30	30	25	26
g__Ethanoligenens;s__Ethanoligenens harbinense	27	24	31	32	35	30	32	29	35	30
g__Ruminiclostridium;s__[Clostridium] papyrosolvens	35	30	30	30	29	24	26	27	28	30
g__Unclassified;s__Clostridia bacterium BRH_c25	35	31	30	31	35	27	33	29	31	30
g__Unclassified;s__Clostridia bacterium UC5.1-1D1	28	24	21	28	21	20	25	31	28	35
g__Dielma;s__Dielma fastidiosa	35	33	32	35	31	28	30	27	33	30
g__Lactobacillus;s__Lactobacillus delbrueckii	11	16	14	12	12	13	13	21	14	34
g__Clostridium;s__Clostridium oryzae	34	27	22	28	31	26	29	30	24	23
g__Eubacterium;s__Eubacterium sp. CAG:156	31	29	27	34	30	32	32	30	31	27
g__Butyrivibrio;s__Butyrivibrio sp. XPD2006	25	30	24	34	30	29	27	30	32	31
g__Clostridioides;s__Clostridioides mangenotii	34	29	26	31	22	17	22	34	26	34
g__Merdibacter;s__Merdibacter massiliensis	31	34	33	30	32	30	28	33	30	33
g__Unclassified;s__Firmicutes bacterium CAG:24	20	34	33	22	24	12	12	10	3	13
g__Cloacibacillus;s__Cloacibacillus sp. An23	30	24	31	34	30	31	31	26	29	29
g__Akkermansia;s__Akkermansia glycaniphila	27	19	26	29	29	29	25	30	34	31
g__Olsenella;s__Olsenella sp. An290	12	33	33	33	4	10	8	4	4	3
g__Collinsella;s__Collinsella aerofaciens	33	25	29	33	18	22	16	22	15	26
g__Eggerthella;s__Eggerthella sp. CAG:368	28	26	33	29	32	30	32	26	27	21
g__Phoenicibacter;s__Phoenicibacter massiliensis	30	30	27	31	33	29	30	28	28	25
g__Bacteroides;s__Bacteroides finegoldii	27	25	23	25	25	24	33	27	25	27
g__Bacteroides;s__Bacteroides sp. An19	33	27	26	29	24	21	22	30	23	27
g__Alkalitalea;s__Alkalitalea saponilacus	9	7	7	7	30	11	14	33	29	31
g__Streptococcus;s__Streptococcus lutetiensis	30	27	31	28	30	29	31	30	27	33
g__Oxobacter;s__Oxobacter pfennigii	33	32	33	32	32	29	32	25	28	25
g__Lachnoclostridium;s__Lachnoclostridium phocaeense	24	28	27	27	26	26	25	33	26	28
g__Oribacterium;s__Oribacterium sp. KHPX15	27	33	33	33	20	23	20	21	20	18
g__Pseudobutyrivibrio;s__Pseudobutyrivibrio sp. OR37	26	22	27	29	33	25	32	30	29	29
g__Pseudobutyrivibrio;s__Pseudobutyrivibrio sp. YE44	27	26	26	33	26	26	27	28	27	25
g__Roseburia;s__Roseburia sp. CAG:197_41_10	14	12	14	16	20	31	21	21	16	33
g__Roseburia;s__Roseburia sp. CAG:471	29	31	31	33	32	30	31	28	30	29
g__Faecalibacterium;s__Faecalibacterium sp. An121	28	29	28	32	32	32	33	28	28	27
g__Candidatus Stoquefichus;s__Candidatus Stoquefichus sp. SB1	26	31	28	32	24	23	22	30	24	33
g__Faecalicoccus;s__Faecalicoccus pleomorphus	18	26	29	21	24	28	20	17	28	33
g__Unclassified;s__Firmicutes bacterium CAG:341	26	33	22	32	27	18	19	12	30	18
g__Sutterella;s__Sutterella wadsworthensis	23	12	23	27	18	7	15	20	20	33
g__Treponema;s__Treponema phagedenis	29	23	18	24	19	18	23	33	15	22
g__Synergistes;s__Synergistes jonesii	33	24	31	30	33	29	31	28	32	30
g__Bacteroides;s__Bacteroides coprosuis	23	20	23	25	23	23	24	27	27	32
g__Bacteroides;s__Bacteroides sp. D2	25	32	24	29	22	26	29	24	24	20
g__Odoribacter;s__Odoribacter splanchnicus	22	20	19	21	25	26	26	32	32	31
g__Alistipes;s__Alistipes timonensis	30	26	30	27	30	32	32	29	31	32
g__Bacillus;s__Bacillus licheniformis	19	22	13	22	13	12	14	32	23	29
g__Bacillus;s__Bacillus wiedmannii	17	12	17	16	13	5	6	22	14	32
g__Clostridium;s__Clostridium sp. CAG:793	11	32	10	22	8	5	11	9	5	11
g__Clostridium;s__Clostridium sp. CAG:81	25	25	32	27	21	24	23	13	20	20
g__Eubacterium;s__Eubacterium xylanophilum	25	23	30	32	31	27	32	31	32	28
g__Unclassified;s__Lachnospiraceae bacterium ND2006	20	22	14	21	18	15	16	22	19	32
g__Unclassified;s__Lachnospiraceae bacterium NE2001	20	26	24	29	27	26	27	32	28	25
g__Ruminococcus;s__Ruminococcus sp. CAG:353	32	25	23	32	28	21	28	30	23	26
g__Caldanaerobius;s__Caldanaerobius polysaccharolyticus	20	25	19	31	18	15	13	29	19	32
g__Massiliomicrobiota;s__Massiliomicrobiota timonensis	21	30	23	32	26	24	25	25	20	23
g__Sutterella;s__Sutterella sp. CAG:521	23	16	17	19	23	22	22	25	30	32
g__Pyramidobacter;s__Pyramidobacter sp. C12-8	27	27	32	30	30	28	26	22	24	21
g__Unclassified;s__Opitutaceae bacterium TSB47	32	20	21	26	27	26	30	32	30	32
g__Unclassified;s__methanogenic archaeon ISO4-H5	27	13	13	14	20	19	15	31	9	27
g__Gordonibacter;s__Gordonibacter massiliensis	27	23	29	31	28	30	28	23	29	22
g__Dysgonomonas;s__Dysgonomonas sp. HGC4	29	27	24	25	25	21	24	29	25	31
g__Dysgonomonas;s__uncultured Dysgonomonas sp.	29	27	23	30	21	21	28	31	28	28
g__Butyricimonas;s__Butyricimonas virosa	31	29	25	25	26	25	30	30	25	27
g__Alistipes;s__Alistipes shahii	24	22	19	26	25	28	30	31	30	29
g__Mariniphaga;s__Mariniphaga anaerophila	26	22	21	25	22	18	29	31	28	26
g__Prolixibacter;s__Prolixibacter bellariivorans	22	20	18	22	28	18	27	31	28	26
g__Fibrobacter;s__Fibrobacter sp. UWS3	31	27	24	31	26	21	28	26	23	27
g__Cellulosilyticum;s__Cellulosilyticum ruminicola	29	25	23	29	28	27	28	30	28	31
g__Unclassified;s__Lachnospiraceae bacterium TF01-11	26	28	27	31	30	29	26	28	18	23
g__Megamonas;s__Megamonas hypermegale	17	16	22	31	28	23	25	29	23	23
g__Haliangium;s__Haliangium ochraceum	26	28	27	31	29	22	31	14	30	31
g__Sandaracinus;s__Sandaracinus amylolyticus	30	30	27	30	29	20	29	18	31	31
g__Unclassified;s__uncultured bacterium IN-06	31	29	29	31	30	29	30	31	29	30
g__Unclassified;s__uncultured bacterium fosmid pJB89E1	31	24	22	26	25	22	26	27	25	26
g__Methanobrevibacter;s__Methanobrevibacter ruminantium	30	30	21	29	29	18	22	25	28	26
g__Olsenella;s__Olsenella sp. Marseille-P3256	14	30	30	26	7	10	7	4	3	3
g__Bacteroides;s__Bacteroides sp. D20	26	30	30	25	28	29	28	26	26	25
g__Porphyromonas;s__Porphyromonas gingivalis	29	21	18	18	21	11	21	30	25	25
g__Unclassified;s__Bacteroidetes bacterium 4484_249	30	25	21	23	23	10	26	20	19	7
g__Clostridium;s__Clostridium cadaveris	27	21	20	27	29	25	26	30	24	26
g__Clostridium;s__Clostridium saccharobutylicum	17	23	14	25	24	24	24	30	18	29
g__Clostridium;s__Clostridium sp. N3C	30	25	24	26	25	21	25	24	23	25
g__Dorea;s__Dorea sp. CAG:105	28	26	29	27	26	30	23	22	28	24
g__Unclassified;s__Lachnospiraceae bacterium NK4A136	25	27	24	30	25	24	24	27	22	26
g__Candidatus Stoquefichus;s__Candidatus Stoquefichus sp. KLE1796	24	30	24	29	23	17	20	22	19	20
g__Unclassified;s__Succinivibrionaceae bacterium WG-1	13	15	13	14	21	13	24	30	23	24
g__Eggerthella;s__Eggerthella sp. YY7918	25	24	25	25	29	27	27	24	25	20
g__Bacteroides;s__Bacteroides massiliensis	26	19	19	22	28	22	28	29	23	22
g__Bacteroides;s__Bacteroides mediterraneensis	22	28	28	23	27	26	27	29	29	28
g__Prevotella;s__Prevotella aff. ruminicola Tc2-24	28	24	26	25	25	26	29	27	25	28
g__Unclassified;s__Candidatus Melainabacteria bacterium LEY3_CP_29_8	23	29	17	25	13	8	14	20	11	19
g__Clostridium;s__Clostridium sp. C105KSO14	24	25	20	25	26	21	29	27	27	28
g__Clostridium;s__Clostridium sp. L2-50	28	29	24	28	23	22	24	20	17	19
g__Eubacterium;s__Eubacterium uniforme	25	21	24	29	21	20	23	22	19	23
g__Butyrivibrio;s__Butyrivibrio sp. NC3005	26	23	24	29	22	27	24	28	25	25
g__Lachnoclostridium;s__Lachnoclostridium sp. An118	28	21	23	28	29	28	27	24	24	22
g__Lachnoclostridium;s__Lachnoclostridium sp. An181	23	26	24	25	26	26	26	29	18	23
g__Lachnospira;s__uncultured Lachnospira sp.	29	28	25	27	26	24	24	24	19	23
g__Pseudobutyrivibrio;s__Pseudobutyrivibrio xylanivorans	25	25	22	23	23	29	27	23	29	29
g__Paraclostridium;s__Paraclostridium bifermentans	22	24	16	27	17	11	16	29	16	24
g__Unclassified;s__Clostridiales bacterium VE202-21	27	23	29	23	27	28	23	28	26	26
g__Unclassified;s__[Bacteroides] pectinophilus	22	24	25	26	26	23	25	29	20	25
g__Erysipelatoclostridium;s__[Clostridium] saccharogumia	22	21	19	28	29	25	24	22	25	27
g__Unclassified;s__Erysipelotrichaceae bacterium 21_3	17	29	26	29	15	9	18	22	14	19
g__Acidaminococcus;s__Acidaminococcus massiliensis	8	13	15	13	20	29	26	16	14	26
g__Treponema;s__Treponema pedis	24	29	18	23	18	21	24	24	18	29
g__Unclassified;s__Bacillus phage AR9	9	9	7	11	13	9	17	29	6	27
g__Brachybacterium;s__Brachybacterium muris	0	0	0	0	28	10	0	0	3	2
g__Olsenella;s__Olsenella umbonata	10	25	28	22	10	8	12	8	6	4
g__Senegalimassilia;s__Senegalimassilia anaerobia	25	26	28	26	25	26	25	19	26	15
g__Bacteroides;s__Bacteroides coprophilus	25	20	22	24	23	23	26	25	28	26
g__Bacteroides;s__Bacteroides eggerthii	23	21	19	18	24	23	23	28	26	25
g__Bacteroides;s__Bacteroides sp. CAG:714	28	24	27	27	23	21	26	24	24	23
g__Parabacteroides;s__Parabacteroides merdae	22	20	19	20	26	19	23	27	20	28
g__Lactobacillus;s__Lactobacillus gallinarum	8	5	5	6	6	4	18	11	24	28
g__Streptococcus;s__Streptococcus equi	23	24	26	28	23	20	21	21	21	21
g__Christensenella;s__Christensenella sp. AF73-05CM02	27	23	24	24	28	21	27	21	25	24
g__Beduini;s__Beduini massiliensis	22	25	19	24	23	21	24	26	20	28
g__Clostridium;s__Clostridium clostridioforme CAG:132	23	22	21	26	26	28	26	25	26	26
g__Clostridium;s__Clostridium sp. Marseille-P2538	28	28	23	28	27	26	25	21	23	20
g__Butyrivibrio;s__Butyrivibrio sp. AE3004	21	28	22	27	23	19	21	24	24	21
g__Butyrivibrio;s__Butyrivibrio sp. WCD3002	25	24	25	28	26	27	27	22	23	26
g__Lachnoclostridium;s__[Clostridium] hylemonae	21	22	21	23	28	26	24	21	25	27
g__Unclassified;s__Lachnospiraceae bacterium 2_1_46FAA	20	25	21	24	22	17	17	28	25	26
g__Romboutsia;s__Romboutsia ilealis	15	28	22	28	18	18	23	24	21	19
g__Unclassified;s__Erysipelotrichaceae bacterium MTC7	19	25	24	27	26	24	25	28	26	26
g__Acidaminococcus;s__Acidaminococcus fermentans	14	17	16	17	22	27	28	17	16	19
g__Unclassified;s__Spirochaetes bacterium GWB1_59_5	21	13	18	15	20	14	18	25	23	28
g__Pyramidobacter;s__Pyramidobacter piscolens	26	21	24	23	25	26	26	27	25	28
g__Synergistes;s__Synergistes sp. 3_1_syn1	26	23	24	26	24	25	26	24	26	28
g__Unclassified;s__uncultured bacterium Contig1500	26	25	25	23	26	26	28	25	14	20
g__Bacteroides;s__Bacteroides sp. CAG:702	23	18	17	23	23	24	24	27	24	26
g__Bacteroides;s__Bacteroides sp. CAG:875	24	20	19	22	26	15	20	27	18	16
g__Prevotella;s__Prevotella sp. RM4	24	18	22	22	23	25	25	27	22	24
g__Enterococcus;s__Enterococcus faecalis	26	27	24	25	13	15	20	20	19	24
g__Clostridium;s__Clostridium neonatale	21	23	18	23	20	23	24	23	27	22
g__Clostridium;s__Clostridium sp. ASF356	17	22	15	22	27	21	23	25	22	24
g__Clostridium;s__Clostridium sp. C105KSO15	25	27	17	25	19	18	18	24	16	24
g__Eubacterium;s__Eubacterium barkeri	26	19	25	25	27	22	23	19	23	25
g__Butyrivibrio;s__Butyrivibrio sp. Su6	22	22	16	27	25	23	24	21	22	18
g__Dorea;s__uncultured Dorea sp.	26	26	23	27	25	24	25	24	22	25
g__Roseburia;s__Roseburia sp. CAG:380	24	23	20	27	21	21	23	23	18	19
g__Unclassified;s__Lachnospiraceae bacterium 6_1_63FAA	20	17	19	25	27	23	24	27	26	27
g__Proteocatella;s__Proteocatella sphenisci	24	24	22	25	21	23	22	20	24	27
g__Drancourtella;s__Drancourtella sp. An210	16	15	13	16	17	16	15	19	11	27
g__Pseudobacteroides;s__Pseudobacteroides cellulosolvens	23	20	15	20	21	14	18	24	18	27
g__Erysipelatoclostridium;s__[Clostridium] innocuum	25	25	20	26	23	22	22	24	20	27
g__Unclassified;s__Phycisphaerae bacterium ST-NAGAB-D1	23	12	25	22	27	26	25	25	27	25
g__Bacteroides;s__Bacteroides sp. CAG:661	18	13	14	15	26	23	26	25	25	26
g__Barnesiella;s__Barnesiella intestinihominis	21	22	21	18	25	25	26	24	25	26
g__Bacillus;s__Bacillus sp. FJAT-27916	26	17	22	21	26	26	25	21	26	26
g__Bacillus;s__Bacillus thuringiensis	17	19	18	21	15	13	14	20	16	26
g__Clostridium;s__Clostridium pasteurianum	19	21	15	26	17	23	22	23	20	18
g__Clostridium;s__Clostridium polynesiense	16	16	17	17	24	19	20	16	23	26
g__Clostridium;s__Clostridium sp. 12(A)	26	17	17	23	15	14	7	21	14	23
g__Clostridium;s__Clostridium sp. CAG:230	19	23	21	23	25	26	25	23	22	23
g__Clostridium;s__Clostridium sp. CAG:307	14	12	7	12	8	5	19	26	3	5
g__Clostridium;s__Clostridium sp. CAG:62_40_43	24	19	20	23	25	23	22	20	26	23
g__Clostridium;s__Clostridium sp. CL-2	24	18	20	26	25	21	23	22	22	17
g__Fervidicella;s__Fervidicella metallireducens	26	21	20	24	21	18	20	21	20	23
g__Eubacterium;s__Eubacterium aggregans	20	16	17	14	20	17	16	16	18	26
g__Butyrivibrio;s__Butyrivibrio sp. AE3009	25	19	23	26	20	21	24	21	23	20
g__Unclassified;s__Lachnospiraceae bacterium 3_1_46FAA	19	21	18	20	17	14	12	22	20	26
g__Unclassified;s__Lachnospiraceae bacterium AC2031	24	22	22	26	17	15	20	19	20	19
g__Unclassified;s__Lachnospiraceae bacterium C7	20	22	20	26	19	22	24	24	20	23
g__Unclassified;s__Lachnospiraceae bacterium NC2008	22	25	20	26	26	25	26	23	25	24
g__Drancourtella;s__Drancourtella sp. An12	26	24	16	24	19	18	16	19	16	20
g__Drancourtella;s__Drancourtella sp. An57	24	26	22	24	23	22	20	18	20	22
g__Dialister;s__Dialister micraerophilus	7	4	5	3	6	14	9	13	12	26
g__Megasphaera;s__Megasphaera elsdenii CAG:570	1	3	9	1	16	26	25	13	12	15
g__Olsenella;s__Olsenella sp. KH3B4	19	25	25	23	12	15	14	11	12	11
g__Bacteroides;s__Bacteroides sp. An269	20	16	17	19	20	22	25	19	21	22
g__Bacteroides;s__Bacteroides sp. CAG:189	22	15	16	15	22	19	25	21	22	16
g__Alistipes;s__Alistipes finegoldii	21	18	20	18	22	21	24	25	17	22
g__Clostridium;s__Clostridium sp. CAG:465	18	25	11	16	13	1	9	16	13	13
g__Butyrivibrio;s__Butyrivibrio sp. FCS014	19	23	21	25	24	24	24	23	21	22
g__Butyrivibrio;s__Butyrivibrio sp. NC2002	22	21	20	25	23	22	22	25	22	22
g__Dorea;s__Dorea sp. D27	21	14	19	25	15	15	14	15	18	17
g__Drancourtella;s__Drancourtella sp. An177	23	19	21	25	22	17	25	22	22	20
g__Unclassified;s__Clostridiales bacterium VE202-01	16	20	18	21	25	19	20	19	21	22
g__Unclassified;s__Kiritimatiellaceae bacterium TMED266	20	14	22	18	21	23	22	25	24	25
g__Unclassified;s__Planctomycetes bacterium RBG_16_64_12	20	22	24	24	18	24	25	17	20	15
g__Acetobacter;s__Acetobacter sp. CAG:267	2	1	1	1	3	4	2	25	24	10
g__Acetobacter;s__Acetobacter sp. CAG:977	12	8	8	7	6	7	8	25	10	13
g__Desulfovibrio;s__Desulfovibrio sp. An276	15	11	12	18	13	10	11	18	10	25
g__Methanosphaera;s__Methanosphaera sp. WGK6	0	24	2	24	0	0	0	0	0	0
g__Bifidobacterium;s__Bifidobacterium boum	5	5	6	6	19	21	22	12	18	24
g__Olsenella;s__Olsenella sp. Marseille-P2300	9	23	24	20	7	10	11	3	7	6
g__Bacteroides;s__Bacteroides clarus	24	23	22	19	18	20	21	22	19	23
g__Proteiniphilum;s__Proteiniphilum acetatigenes	21	17	20	24	19	17	21	16	16	21
g__Tannerella;s__Tannerella sp. 6_1_58FAA_CT1	17	21	18	21	24	21	22	22	24	24
g__Streptococcus;s__Streptococcus pneumoniae	19	19	22	23	17	17	19	22	15	24
g__Streptococcus;s__Streptococcus sobrinus	13	22	24	23	14	16	11	4	7	7
g__Clostridium;s__Clostridium merdae	18	17	17	18	17	17	18	21	17	24
g__Clostridium;s__Clostridium sp. CAG:253	19	19	18	24	21	18	20	20	17	18
g__Clostridium;s__Clostridium sp. KNHs214	16	19	22	21	22	19	20	23	20	24
g__Maledivibacter;s__Maledivibacter halophilus	15	22	22	19	24	19	19	19	17	19
g__Lachnoclostridium;s__[Desulfotomaculum] guttoideum	18	14	15	21	16	8	10	22	18	24
g__Lachnospira;s__Lachnospira pectinoschiza	16	20	18	24	19	21	17	17	17	18
g__Tyzzerella;s__Tyzzerella nexilis	19	21	18	23	20	24	22	20	21	21
g__Dehalobacterium;s__Dehalobacterium formicoaceticum	24	18	19	16	20	18	22	24	19	21
g__Faecalibacterium;s__Faecalibacterium sp. An122	24	16	21	18	19	18	20	14	17	17
g__Ruminiclostridium;s__[Clostridium] hungatei	21	17	18	18	24	17	19	18	23	22
g__Selenomonas;s__Selenomonas sputigena	15	12	14	24	24	20	22	24	21	21
g__Megasphaera;s__Megasphaera paucivorans	20	17	20	20	23	21	24	20	22	20
g__Unclassified;s__Lentisphaerae bacterium GWF2_49_21	20	15	14	20	20	20	20	24	20	23
g__Oxalobacter;s__Oxalobacter formigenes	24	20	13	18	10	11	11	20	12	18
g__Unclassified;s__uncultured bacterium Contig160	21	20	24	22	22	23	22	21	21	21
g__Bifidobacterium;s__Bifidobacterium merycicum	21	21	21	23	23	17	21	18	20	19
g__Unclassified;s__Eggerthellaceae bacterium AT8	20	20	19	20	23	23	21	18	23	13
g__Butyricimonas;s__Butyricimonas sp. Marseille-P2440	14	16	12	16	15	14	16	23	14	23
g__Prevotella;s__Prevotella nanceiensis	20	19	20	16	18	21	23	22	18	17
g__Prevotella;s__Prevotella sp. 10(H)	22	17	16	20	20	17	22	22	23	23
g__Tangfeifania;s__Tangfeifania diversioriginum	20	16	16	18	17	18	22	20	23	21
g__Unclassified;s__Flavobacteriales bacterium	23	19	18	19	18	7	21	20	22	17
g__Fibrobacter;s__Fibrobacter sp. UWOS	23	18	20	22	15	14	18	17	18	21
g__Bacillus;s__Bacillus toyonensis	10	10	9	17	19	15	17	23	9	18
g__Paenibacillus;s__Paenibacillus sp. MY03	18	19	16	19	23	20	19	19	22	22
g__Unclassified;s__[Bacillus] clarkii	19	19	9	23	8	4	6	15	7	19
g__Caloramator;s__Caloramator quimbayensis	20	17	17	23	19	18	21	20	22	16
g__Clostridium;s__Clostridium sp. CAG:921	10	23	5	13	5	1	7	8	7	7
g__Clostridium;s__Clostridium sp. CAG_433_25_7	6	23	7	7	5	2	9	4	2	2
g__Clostridium;s__Clostridium sp. DSM 8431	12	19	12	23	17	17	18	19	16	19
g__Unclassified;s__[Eubacterium] infirmum	19	16	21	18	21	22	23	22	22	21
g__Eubacterium;s__Eubacterium limosum	17	18	17	20	18	12	14	20	19	23
g__Butyrivibrio;s__Butyrivibrio sp. LB2008	22	22	23	22	11	12	14	10	11	11
g__Faecalicatena;s__Faecalicatena contorta	16	19	17	20	20	18	18	21	22	23
g__Bittarella;s__Bittarella massiliensis	19	17	13	20	21	19	17	23	23	23
g__Anaerovirgula;s__Anaerovirgula multivorans	23	19	19	18	18	12	13	17	16	22
g__Megasphaera;s__Megasphaera sp. ASD88	18	22	23	21	17	23	18	22	19	21
g__Sporanaerobacter;s__Sporanaerobacter sp. PP17-6a	18	14	14	18	20	15	23	20	14	17
g__Acholeplasma;s__Acholeplasma brassicae	13	11	4	6	9	3	15	23	3	5
g__Unclassified;s__bacterium OL-1	18	11	12	18	12	13	10	15	13	23
g__Bacteroides;s__Bacteroides sp. An51A	17	18	17	18	18	19	22	21	18	19
g__Paludibacter;s__Paludibacter sp.	19	10	15	15	21	14	22	21	20	18
g__Prevotella;s__Prevotella oulorum	19	12	13	16	16	18	22	19	14	19
g__Prevotella;s__Prevotella sp. CAG:487	16	19	20	18	18	18	22	22	19	17
g__Prevotella;s__Prevotella sp. MSX73	20	22	14	12	17	13	19	19	12	16
g__Parabacteroides;s__Parabacteroides sp. HGS0025	17	15	13	18	22	16	17	18	16	18
g__Geofilum;s__Geofilum rubicundum	11	7	12	13	20	10	14	22	18	20
g__Unclassified;s__Bacteroidetes bacterium GWB2_41_8	9	8	8	7	17	7	13	22	18	19
g__Lactobacillus;s__Lactobacillus salivarius	22	17	22	21	14	10	14	16	11	15
g__Lactobacillus;s__Lactobacillus sp. OTU4228	13	7	11	11	14	8	18	17	20	22
g__Streptococcus;s__Streptococcus mutans	17	22	22	21	12	16	12	10	9	10
g__Streptococcus;s__Streptococcus pantholopis	10	22	22	21	16	15	13	6	8	6
g__Clostridium;s__Clostridium intestinale	22	18	16	20	21	13	20	21	20	21
g__Clostridium;s__Clostridium sp. CAG:1219	14	22	6	11	8	4	14	9	12	13
g__Eubacterium;s__Eubacterium sp. CAG:274	22	18	13	22	18	14	19	16	19	20
g__Butyrivibrio;s__Butyrivibrio sp. AE2015	21	19	18	22	17	13	20	17	19	16
g__Herbinix;s__Herbinix luporum	22	18	16	21	20	19	19	22	21	20
g__Stomatobaculum;s__Stomatobaculum longum	22	22	21	19	21	16	19	17	17	22
g__Asaccharospora;s__Asaccharospora irregularis	16	19	20	22	18	19	17	19	17	18
g__Selenomonas;s__Selenomonas sp. AE3005	9	11	13	22	19	18	21	22	15	15
g__Megasphaera;s__Megasphaera cerevisiae	18	22	21	20	22	21	21	21	16	19
g__Unclassified;s__uncultured bacterium fosmid pJB154B8_contig II	18	13	12	11	22	7	22	22	22	17
g__Piromyces;s__Piromyces sp. E2	22	14	14	19	11	10	17	18	10	14
g__Olsenella;s__Olsenella sp. oral taxon 807	20	18	18	21	20	20	19	20	18	18
g__Bacteroides;s__Bacteroides pectinophilus CAG:437	14	19	17	21	18	20	17	13	16	13
g__Bacteroides;s__Bacteroides sp. CAG:1076	17	15	16	17	21	18	21	21	19	19
g__Macellibacteroides;s__Macellibacteroides sp. HH-ZS	19	18	20	20	19	18	21	19	18	18
g__Porphyromonas;s__Porphyromonas macacae	16	9	14	14	15	11	21	18	13	17
g__Prevotella;s__Prevotella oralis	14	13	13	16	17	19	20	21	20	18
g__Prevotella;s__Prevotella shahii	19	16	20	12	21	17	20	20	19	18
g__Parabacteroides;s__Parabacteroides sp. Marseille-P3668	21	17	16	18	19	14	15	21	18	16
g__Unclassified;s__Candidatus Saccharibacteria bacterium	17	21	20	20	20	17	21	16	5	3
g__Fibrobacter;s__Fibrobacter sp. UWB1	20	21	16	19	9	5	7	18	10	15
g__Paenibacillus;s__Paenibacillus elgii	15	12	14	17	15	12	12	21	15	21
g__Clostridium;s__Clostridium jeddahense	17	15	17	18	16	13	14	17	19	21
g__Acetobacterium;s__Acetobacterium bakii	21	13	12	19	21	14	18	16	15	15
g__Unclassified;s__Lachnospiraceae bacterium KH1T2	17	19	17	21	19	16	17	21	16	16
g__Faecalibacterium;s__Faecalibacterium sp. An58	18	18	17	18	20	19	21	16	16	17
g__Levyella;s__Levyella massiliensis	20	21	19	20	19	18	18	18	19	18
g__Moorella;s__Moorella thermoacetica	16	16	8	18	15	13	14	20	13	21
g__Absiella;s__Absiella dolichum	21	21	18	21	15	17	21	20	17	20
g__Sporomusa;s__Sporomusa silvacetica	9	10	13	18	19	19	15	14	21	17
g__Unclassified;s__Lactobacillus phage JCL1032	3	1	1	0	1	1	3	16	5	21
g__Unclassified;s__Enterococcus phage EFP01	9	9	8	16	4	2	2	13	7	21
g__Methanomassiliicoccus;s__Candidatus Methanomassiliicoccus intestinalis	17	11	14	15	14	10	14	20	10	14
g__Cellulomonas;s__Cellulomonas carbonis	20	9	15	14	12	7	17	16	14	19
g__Olsenella;s__Olsenella sp. An293	11	19	18	20	4	7	5	3	2	2
g__Prevotella;s__Prevotella veroralis	18	20	18	19	16	18	20	20	16	15
g__Unclassified;s__Bacteroidetes bacterium CG2_30_33_31	20	17	15	19	16	7	20	16	18	10
g__Paenibacillus;s__Paenibacillus naphthalenovorans	13	13	9	17	6	3	5	16	11	20
g__Clostridium;s__Clostridium ihumii	16	20	12	18	13	7	13	17	11	19
g__Unclassified;s__[Eubacterium] sulci	15	18	19	17	20	17	17	17	14	18
g__Butyrivibrio;s__Butyrivibrio sp. LC3010	14	18	16	19	19	18	16	17	20	19
g__Butyrivibrio;s__Butyrivibrio sp. ob235	17	16	12	20	14	12	14	11	15	14
g__Coprococcus;s__Coprococcus sp. CAG:131-related_45_246	20	17	16	16	15	12	14	14	12	14
g__Faecalicatena;s__Faecalicatena fissicatena	18	19	15	20	17	15	18	18	16	16
g__Lachnoanaerobaculum;s__Lachnoanaerobaculum sp. OBRC5-5	18	16	17	19	18	18	18	17	20	17
g__Unclassified;s__Lachnospiraceae bacterium 1_4_56FAA	12	11	14	20	16	16	14	19	14	16
g__Unclassified;s__Lachnospiraceae bacterium C10	18	16	13	20	16	17	16	17	16	16
g__Oscillibacter;s__Oscillibacter sp. KLE 1745	19	19	20	19	19	18	20	16	19	17
g__Romboutsia;s__Romboutsia lituseburensis	13	18	11	20	11	9	9	13	9	11
g__Ruminococcus;s__Ruminococcus sp. CAG:108	16	19	17	20	20	17	17	17	20	18
g__Unclassified;s__Clostridiales bacterium oral taxon 876	14	15	13	18	18	16	14	17	18	20
g__Dialister;s__Dialister succinatiphilus	8	9	13	9	17	18	20	12	12	13
g__Unclassified;s__Firmicutes bacterium GWE2_51_13	17	16	16	16	20	18	16	20	20	16
g__Cloacibacillus;s__Cloacibacillus porcorum	19	14	14	18	18	18	17	14	17	20
g__Unclassified;s__uncultured bacterium Lq_025_E06	20	17	17	14	11	14	19	14	12	11
g__Unclassified;s__uncultured bacterium scaffold00056	15	14	17	20	15	14	15	13	6	15
g__Methanobrevibacter;s__Methanobrevibacter oralis	16	18	13	18	17	10	14	12	19	14
g__Olsenella;s__Olsenella sp. An270	17	18	19	17	10	11	15	10	9	7
g__Enterorhabdus;s__Enterorhabdus caecimuris	17	14	18	18	16	17	19	18	19	15
g__Bacteroides;s__Bacteroides intestinalis CAG:315	15	14	15	16	16	17	17	19	19	17
g__Bacteroides;s__Bacteroides sp. An279	14	14	14	15	15	14	19	16	15	15
g__Bacteroides;s__Bacteroides sp. CAG:754	13	15	12	16	15	12	16	17	14	19
g__Petrimonas;s__Petrimonas mucosa	19	16	16	15	15	12	15	17	13	15
g__Prevotella;s__Prevotella sp. F0091	19	18	19	19	18	14	18	15	17	18
g__Prevotella;s__Prevotella sp. oral taxon 317	14	11	10	15	18	18	17	19	15	15
g__Prevotella;s__[Hallella] seregens	17	17	16	16	17	19	16	19	17	19
g__Rikenella;s__Rikenella microfusus	15	14	13	16	14	14	15	16	16	19
g__Fibrobacter;s__Fibrobacter sp. UWB4	14	13	9	10	12	11	18	19	9	11
g__Fibrobacter;s__Fibrobacter sp. UWH4	13	18	11	17	14	7	12	19	11	15
g__Bacillus;s__Bacillus pseudomycoides	8	8	9	16	3	7	5	15	10	19
g__Bacillus;s__Bacillus sp. FJAT-27986	18	19	17	17	13	10	12	15	10	17
g__Alkaliphilus;s__Alkaliphilus oremlandii	18	16	19	18	19	16	17	17	17	17
g__Clostridium;s__Clostridium tyrobutyricum	12	13	12	19	19	12	14	15	15	16
g__Geosporobacter;s__Geosporobacter ferrireducens	15	12	14	19	14	15	15	13	17	15
g__Acidaminobacter;s__Acidaminobacter hydrogenoformans	17	16	18	18	19	18	19	19	19	19
g__Unclassified;s__[Eubacterium] minutum	14	14	15	16	19	18	16	14	18	13
g__Pseudoramibacter;s__Pseudoramibacter alactolyticus	15	19	17	18	15	12	14	14	14	13
g__Unclassified;s__Eubacteriaceae bacterium CHKCI005	14	8	13	15	13	15	13	14	17	19
g__Anaerostipes;s__Anaerostipes sp. BG01	14	17	13	16	16	16	17	19	15	19
g__Butyrivibrio;s__Butyrivibrio sp. VCB2001	18	16	14	19	15	13	17	17	17	18
g__Roseburia;s__Roseburia sp. CAG:45	8	5	8	9	10	12	10	17	10	19
g__Oscillibacter;s__Oscillibacter sp. KLE 1728	16	18	18	19	19	19	19	18	18	18
g__Dehalobacter;s__Dehalobacter sp. TeCB1	17	12	14	17	14	9	7	15	12	19
g__Romboutsia;s__Romboutsia weinsteinii	13	18	13	18	11	11	14	19	10	13
g__Ruminiclostridium;s__[Clostridium] cellobioparum	19	18	15	17	18	12	18	15	14	16
g__Syntrophomonas;s__Syntrophomonas wolfei	19	14	16	15	16	17	17	16	15	15
g__Proteiniborus;s__Proteiniborus ethanoligenes	18	15	14	18	19	13	18	15	18	19
g__Unclassified;s__Clostridiales bacterium 1_7_47FAA	10	13	17	16	14	19	18	17	18	13
g__Unclassified;s__Clostridiales bacterium VE202-26	16	17	16	18	15	18	14	12	18	19
g__Dubosiella;s__Dubosiella newyorkensis	17	19	17	18	14	15	17	17	15	17
g__Selenomonas;s__Selenomonas sp. ND2010	2	5	10	14	16	17	19	17	13	15
g__Sporomusa;s__Sporomusa acidovorans	15	12	17	17	17	17	18	17	19	18
g__Unclassified;s__[Clostridium] ultunense	19	16	17	15	12	12	16	9	13	14
g__Unclassified;s__Firmicutes bacterium CAG:41	19	18	12	14	17	16	17	19	16	17
g__Treponema;s__Treponema caldarium	19	12	14	17	10	7	11	13	6	8
g__Treponema;s__Treponema medium	19	18	12	17	13	11	15	18	13	14
g__Unclassified;s__uncultured bacterium URE4	18	13	12	12	12	13	19	13	11	12
g__Haloferula;s__Haloferula sp. BvORR071	11	10	12	16	17	16	15	19	18	17
g__Olsenella;s__Olsenella scatoligenes	14	14	18	17	15	15	13	9	12	13
g__Gordonibacter;s__Gordonibacter urolithinfaciens	15	14	17	16	16	18	17	14	15	12
g__Slackia;s__Slackia piriformis	18	14	17	18	16	16	17	13	16	10
g__Bacteroides;s__Bacteroides faecis	18	16	17	16	16	14	18	18	16	16
g__Bacteroides;s__Bacteroides plebeius CAG:211	15	12	15	12	12	12	15	13	14	18
g__Coprobacter;s__Coprobacter secundus	11	12	12	12	17	15	18	18	15	15
g__Porphyromonas;s__Porphyromonas asaccharolytica	14	13	15	11	11	11	15	17	16	18
g__Prevotella;s__Prevotella sp. lc2012	12	12	14	15	16	16	18	18	15	15
g__Unclassified;s__Bacteroidetes bacterium RIFCSPLOWO2_12_FULL_35_15	18	16	17	17	16	5	16	17	14	15
g__Fibrobacter;s__Fibrobacter sp. UWB13	12	18	12	17	8	9	8	15	8	13
g__Fibrobacter;s__Fibrobacter sp. UWB5	18	15	14	16	14	12	16	13	16	16
g__Fibrobacter;s__Fibrobacter succinogenes	12	16	9	18	6	9	12	13	7	17
g__Geobacillus;s__Geobacillus galactosidasius	4	9	3	8	8	9	5	13	3	18
g__Lactobacillus;s__Lactobacillus acidophilus	13	11	13	15	12	8	16	10	18	17
g__Streptococcus;s__Streptococcus parauberis	8	9	17	10	9	10	11	14	10	18
g__Clostridium;s__Clostridium grantii	13	15	13	15	12	12	11	18	16	16
g__Clostridium;s__Clostridium haemolyticum	9	9	5	13	10	6	5	14	8	18
g__Clostridium;s__Clostridium kluyveri	12	11	9	17	11	9	8	15	12	18
g__Clostridium;s__Clostridium sp. CAG:352	17	15	18	16	15	12	14	13	13	13
g__Butyrivibrio;s__Butyrivibrio sp. FC2001	14	15	14	17	16	16	14	17	18	17
g__Butyrivibrio;s__Butyrivibrio sp. INlla18	18	14	16	17	15	10	16	17	18	17
g__Coprococcus;s__Coprococcus sp. HPP0048	16	12	13	15	15	12	15	18	12	14
g__Desulfosporosinus;s__Desulfosporosinus lacus	18	16	14	15	15	14	15	14	14	15
g__Desulfotomaculum;s__Desulfotomaculum sp. 46_296	16	17	18	16	17	14	16	17	16	16
g__Unclassified;s__Clostridiales bacterium GWC2_40_7	14	12	11	13	18	17	15	11	13	14
g__Unclassified;s__Clostridiales bacterium SK-Y3	15	13	14	15	17	11	15	17	14	18
g__Unclassified;s__Clostridiales bacterium VE202-15	14	16	16	15	16	13	14	16	18	16
g__Unclassified;s__Thermoplasmatales archaeon BRNA1	13	7	7	5	7	5	4	17	7	12
g__Arabia;s__Arabia massiliensis	17	14	15	17	16	17	15	16	14	13
g__Bacteroides;s__Bacteroides propionicifaciens	14	8	8	12	12	12	15	16	17	17
g__Petrimonas;s__Petrimonas sp. IBARAKI	15	16	13	13	14	13	17	15	14	13
g__Parabacteroides;s__Parabacteroides chinchillae	12	14	13	12	13	14	13	15	13	17
g__Tannerella;s__Tannerella sp. CAG:118	17	13	14	11	11	12	17	14	13	13
g__Unclassified;s__Bacteroidetes bacterium 38_7	17	13	13	13	14	4	13	12	11	7
g__Unclassified;s__Bacteroidetes bacterium 4484_276	17	13	10	10	11	5	13	10	11	8
g__Fibrobacter;s__Fibrobacter sp. UWB12	12	13	11	17	11	12	11	12	14	15
g__Fibrobacter;s__Fibrobacter sp. UWH9	15	12	11	14	14	8	14	17	15	16
g__Brevibacillus;s__Brevibacillus brevis	12	10	9	12	11	7	8	12	11	17
g__Lactobacillus;s__Lactobacillus fermentum	13	7	6	6	3	1	3	4	2	17
g__Lactobacillus;s__Lactobacillus sp. UMNPBX5	17	15	13	15	4	1	3	5	2	8
g__Anaeromicrobium;s__Anaeromicrobium sediminis	17	17	14	15	14	10	10	14	13	14
g__Clostridium;s__Clostridium bartlettii CAG:1329	10	13	10	14	9	9	7	11	13	17
g__Clostridium;s__Clostridium collagenovorans	17	13	14	17	16	13	14	15	11	15
g__Clostridium;s__Clostridium puniceum	15	15	10	14	11	11	8	13	12	17
g__Clostridium;s__Clostridium tunisiense	7	17	13	16	10	13	14	13	8	16
g__Eubacterium;s__Eubacterium siraeum CAG:80	14	15	14	17	16	12	9	17	16	16
g__Eubacterium;s__Eubacterium sp. SB2	15	12	14	16	14	17	16	12	11	13
g__Lachnoclostridium;s__[Clostridium] aerotolerans	13	14	14	17	14	14	15	13	16	16
g__Unclassified;s__Lachnospiraceae bacterium C6A11	17	16	16	14	11	15	16	13	13	14
g__Ruminococcus;s__Ruminococcus sp. CAG:9	13	15	12	13	8	2	7	13	12	17
g__Ruminococcus;s__Ruminococcus sp. DSM 100440	8	9	6	13	10	10	13	14	15	17
g__Faecalibaculum;s__Faecalibaculum rodentium	16	15	17	15	15	16	17	13	17	17
g__Acetonema;s__Acetonema longum	11	9	11	15	14	16	17	12	17	17
g__Tissierella;s__Tissierella sp. P1	12	11	9	12	11	8	11	15	11	17
g__Unclassified;s__Firmicutes bacterium M10-2	11	15	15	14	15	13	12	12	14	17
g__Bordetella;s__Bordetella sp. SCN 68-11	17	16	17	17	17	17	17	16	17	15
g__Unclassified;s__uncultured bacterium fosmid pJB69A5	17	9	11	11	16	16	17	14	14	13
g__Methanobrevibacter;s__Methanobrevibacter olleyae	12	16	5	14	12	6	11	9	11	9
g__Unclassified;s__Coriobacteriaceae bacterium 68-1-3	15	16	16	15	14	13	14	12	15	10
g__Bacteroides;s__Bacteroides coprophilus CAG:333	14	8	11	11	11	9	11	16	13	15
g__Bacteroides;s__Bacteroides intestinalis	11	8	9	13	15	12	15	16	15	12
g__Bacteroides;s__Bacteroides sp. KFT8	12	14	11	15	10	10	11	16	9	16
g__Prevotella;s__Prevotella oris	14	14	9	12	12	14	15	16	12	13
g__Phocaeicola;s__Phocaeicola abscessus	11	16	12	13	8	13	8	11	8	8
g__Williamwhitmania;s__Williamwhitmania taraxaci	16	13	15	10	12	9	11	12	12	12
g__Marinifilum;s__Marinifilum fragile	10	11	9	12	13	9	14	16	12	13
g__Unclassified;s__Bacteroidetes bacterium GWF2_49_14	10	10	10	13	16	12	14	15	14	12
g__Fibrobacter;s__Fibrobacter sp. UWT3	16	10	12	12	11	11	14	14	12	14
g__Streptococcus;s__Streptococcus ovis	6	13	15	16	6	7	8	4	6	5
g__Streptococcus;s__Streptococcus porci	11	12	16	15	13	11	15	11	11	13
g__Streptococcus;s__Streptococcus sp. HMSC072D07	9	16	16	16	3	0	7	3	1	0
g__Clostridium;s__Clostridium gasigenes	11	8	6	13	7	6	6	16	8	15
g__Clostridium;s__Clostridium nexile CAG:348	16	12	15	15	14	12	13	12	11	14
g__Clostridium;s__Clostridium sp. CAG:91	11	16	12	15	15	16	15	16	13	12
g__Eubacterium;s__Eubacterium sp. CAG:192	15	12	14	14	16	12	14	13	12	15
g__Butyrivibrio;s__Butyrivibrio sp. AD3002	15	12	13	16	14	10	11	11	12	13
g__Butyrivibrio;s__Butyrivibrio sp. WCD2001	16	15	11	16	13	13	16	12	12	16
g__Lachnoclostridium;s__[Clostridium] glycyrrhizinilyticum	12	15	14	14	15	16	11	11	16	14
g__Pseudobutyrivibrio;s__Pseudobutyrivibrio sp. 49	12	11	16	12	9	11	12	11	11	11
g__Pseudobutyrivibrio;s__Pseudobutyrivibrio sp. UC1225	10	6	13	11	11	12	15	16	14	11
g__Unclassified;s__Lachnospiraceae bacterium oral taxon 082	15	16	12	13	16	12	11	14	13	14
g__Desulfitobacterium;s__Desulfitobacterium dichloroeliminans	14	15	11	16	14	16	15	13	15	15
g__Desulfosporosinus;s__Desulfosporosinus orientis	13	12	13	14	15	14	14	11	15	16
g__Syntrophobotulus;s__Syntrophobotulus glycolicus	15	9	11	13	16	10	12	11	11	11
g__Peptostreptococcus;s__Peptostreptococcus anaerobius	13	13	10	16	11	5	6	13	9	16
g__Romboutsia;s__[Clostridium] dakarense	11	16	10	13	12	12	10	15	11	12
g__Ruminococcus;s__Ruminococcus sp. CAG:108-related_41_35	16	13	14	14	12	10	14	13	13	12
g__Proteiniborus;s__Proteiniborus sp. DW1	15	12	9	16	11	7	14	12	13	14
g__Unclassified;s__Clostridiales bacterium mt11	12	13	13	15	12	6	9	15	10	16
g__Candidatus Stoquefichus;s__Candidatus Stoquefichus massiliensis	15	16	14	16	13	14	15	11	15	16
g__Unclassified;s__Erysipelotrichaceae bacterium 5_2_54FAA	10	13	13	12	13	14	14	16	14	16
g__Sporanaerobacter;s__Sporanaerobacter acetigenes	13	10	11	16	15	8	16	15	13	12
g__Tepidimicrobium;s__Tepidimicrobium xylanilyticum	13	11	11	14	13	12	12	16	11	15
g__Sorangium;s__Sorangium cellulosum	12	15	14	15	16	12	16	8	14	15
g__Unclassified;s__Deltaproteobacteria bacterium CG17_big_fil_post_rev_8_21_14_2_50_63_7	15	15	14	16	15	13	16	8	16	16
g__Campylobacter;s__Campylobacter fetus	15	14	7	9	6	9	13	16	6	9
g__Cloacibacillus;s__Cloacibacillus evryensis	16	15	15	15	16	12	13	12	15	11
g__Unclassified;s__uncultured bacterium fosmid pJB28H11	15	8	12	10	8	8	16	14	7	8
g__Anaeromyces;s__Anaeromyces robustus	16	14	10	15	11	6	10	13	7	13
g__Unclassified;s__Bacillus phage PBC2	10	10	9	16	4	3	5	11	2	9
g__Adlercreutzia;s__Adlercreutzia equolifaciens	14	13	15	15	15	14	14	12	13	9
g__Porphyromonas;s__Porphyromonas crevioricanis	15	11	10	10	12	9	11	12	10	12
g__Prevotella;s__Prevotella multiformis	14	14	12	14	12	15	14	15	12	14
g__Prevotella;s__Prevotella scopos	14	15	13	13	13	11	15	15	11	10
g__Prevotella;s__Prevotella sp. C561	12	12	12	14	15	11	12	14	11	15
g__Alistipes;s__Alistipes sp. An54	13	11	10	15	10	11	13	13	13	13
g__Salinivirga;s__Salinivirga cyanobacteriivorans	14	12	13	12	11	10	13	15	9	14
g__Candidatus Saccharimonas;s__Candidatus Saccharimonas aalborgensis	13	14	13	13	13	11	15	14	0	0
g__Bacillus;s__Bacillus flexus	12	12	8	15	7	6	7	9	9	12
g__Bacillus;s__Bacillus niameyensis	15	13	13	14	13	8	15	12	13	15
g__Brevibacillus;s__Brevibacillus reuszeri	8	5	5	9	8	1	3	12	9	15
g__Paenibacillus;s__Paenibacillus sophorae	8	6	5	10	9	5	5	11	5	15
g__Clostridium;s__Clostridium felsineum	11	14	12	15	13	9	11	10	11	14
g__Clostridium;s__Clostridium hathewayi CAG:224	12	15	12	13	12	11	15	12	11	9
g__Clostridium;s__Clostridium magnum	14	14	9	13	12	12	9	15	9	15
g__Clostridium;s__Clostridium nigeriense	10	11	9	15	13	10	13	13	12	14
g__Clostridium;s__Clostridium sp. CAG:557	11	15	10	14	11	9	13	11	11	10
g__Clostridium;s__Clostridium sp. SS2_1	14	14	12	12	8	7	9	12	10	15
g__Eubacterium;s__Eubacterium callanderi	11	11	12	15	9	6	6	14	10	15
g__Butyrivibrio;s__Butyrivibrio sp. AE3006	15	11	11	14	7	10	11	13	10	11
g__Lachnoclostridium;s__[Clostridium] celerecrescens	11	14	12	15	12	12	12	11	12	12
g__Desulfotomaculum;s__Desulfotomaculum ruminis	12	13	12	15	10	8	10	13	11	10
g__Peptococcus;s__Peptococcus niger	8	15	7	12	10	10	10	11	11	11
g__Romboutsia;s__Romboutsia sp. MT17	10	14	13	15	14	12	12	14	12	13
g__Drancourtella;s__Drancourtella massiliensis	10	15	10	15	7	7	7	7	10	8
g__Ruminiclostridium;s__[Clostridium] straminisolvens	14	11	6	15	10	10	9	11	14	14
g__Unclassified;s__Clostridiales bacterium KA00274	14	12	14	14	15	12	15	12	14	14
g__Caldanaerobius;s__Caldanaerobius fijiensis	11	9	12	14	15	9	10	15	12	14
g__Syntrophaceticus;s__Syntrophaceticus schinkii	12	10	12	15	14	10	11	11	14	11
g__Unclassified;s__Clostridia bacterium UC5.1-2H11	12	9	12	12	13	13	15	13	11	14
g__Eggerthia;s__Eggerthia catenaformis	13	9	10	11	9	10	12	15	6	15
g__Gottschalkia;s__Gottschalkia purinilyticum	13	13	8	13	13	8	10	13	15	14
g__Helcococcus;s__Helcococcus kunzii	13	11	14	11	15	11	11	9	9	11
g__Dethiosulfatibacter;s__Dethiosulfatibacter aminovorans	12	7	9	13	15	10	14	13	13	13
g__Unclassified;s__Firmicutes bacterium CAG:536	11	15	15	13	11	14	11	13	14	15
g__Unclassified;s__Firmicutes bacterium CAG:65	13	15	11	15	13	14	14	15	14	12
g__Lentisphaera;s__Lentisphaera araneosa	13	11	11	14	15	11	13	15	12	15
g__Unclassified;s__Lentisphaerae bacterium RIFOXYA12_64_32	7	3	5	6	6	5	5	15	7	14
g__Unclassified;s__Lentisphaerae bacterium RIFOXYB12_FULL_60_10	12	9	10	13	15	14	13	13	15	14
g__Nannocystis;s__Nannocystis exedens	14	14	15	15	13	9	13	11	14	15
g__Enhygromyxa;s__Enhygromyxa salina	14	15	14	14	14	10	14	9	15	15
g__Unclassified;s__Erwiniaceae bacterium 4572_131	8	8	3	10	7	5	9	11	1	15
g__Spirochaeta;s__Spirochaeta thermophila	15	8	13	12	10	5	10	7	6	6
g__Mycoplasma;s__Mycoplasma iowae	10	11	7	14	4	4	7	15	2	12
g__Unclassified;s__Tenericutes bacterium 4572_104	8	10	4	6	8	4	8	15	6	12
g__Unclassified;s__uncultured bacterium Ad_144_C12_contig1	15	15	15	14	14	7	10	8	13	6
g__Unclassified;s__uncultured bacterium Contig140	14	5	13	15	13	13	11	3	11	10
g__Unclassified;s__Bacillus phage SP-10	14	12	15	6	13	6	10	9	11	11
g__Unclassified;s__Yersinia phage phiR1-37	5	4	5	8	6	3	8	15	2	14
g__Unclassified;s__archaeon GW2011_AR11	12	14	10	14	13	10	14	6	14	14
g__Bifidobacterium;s__Bifidobacterium longum	8	5	7	10	8	9	7	12	12	14
g__Collinsella;s__Collinsella tanakaei	10	11	14	11	9	12	8	12	10	9
g__Eggerthella;s__Eggerthella sp. CAG:298	13	8	12	12	12	13	12	10	14	7
g__Enterorhabdus;s__Enterorhabdus mucosicola	12	10	13	13	10	11	12	10	14	13
g__Coprobacter;s__Coprobacter fastidiosus	8	10	8	10	7	9	8	13	10	14
g__Dysgonomonas;s__Dysgonomonas capnocytophagoides	11	11	9	12	14	9	14	14	14	12
g__Porphyromonas;s__Porphyromonas gingivicanis	8	5	10	12	12	12	9	14	9	14
g__Prevotella;s__Prevotella sp. AG:487_50_53	10	11	9	13	14	10	12	14	12	13
g__Prevotella;s__Prevotella sp. oral taxon 299	12	13	14	11	11	11	13	13	12	10
g__Parabacteroides;s__Parabacteroides sp. D13	11	12	10	10	10	13	13	13	14	13
g__Unclassified;s__Marinifilaceae bacterium SPP2	9	7	6	9	11	5	8	14	13	12
g__Unclassified;s__Candidatus Saccharibacteria oral taxon TM7x	12	14	12	14	12	11	13	13	1	2
g__Longilinea;s__Longilinea arvoryzae	14	9	10	11	13	7	10	7	13	7
g__Bacillus;s__Bacillus sp. AFS073361	7	5	5	5	5	2	4	12	9	14
g__Gorillibacterium;s__Gorillibacterium sp. SN4	14	13	13	14	12	13	12	12	13	11
g__Alkaliphilus;s__Alkaliphilus peptidifermentans	14	4	5	8	6	9	6	8	8	9
g__Clostridium;s__Clostridium sp. C8	10	12	11	11	14	11	12	10	12	13
g__Clostridium;s__Clostridium sp. CAG:242	12	7	8	14	10	7	12	10	11	10
g__Clostridium;s__Clostridium ventriculi	6	14	6	7	3	3	6	7	4	7
g__Geosporobacter;s__Geosporobacter subterraneus	11	10	7	12	11	8	10	13	13	14
g__Natronincola;s__Natronincola ferrireducens	12	14	9	7	12	11	12	10	10	12
g__Unclassified;s__[Eubacterium] nodatum	13	10	12	11	14	12	13	11	12	12
g__Blautia;s__Blautia sp. An46	10	11	12	11	13	14	13	11	12	12
g__Butyrivibrio;s__Butyrivibrio sp. WCE2006	11	14	8	9	9	9	9	9	10	9
g__Johnsonella;s__Johnsonella ignava	11	11	10	14	13	12	13	9	13	14
g__Unclassified;s__Lachnospiraceae bacterium CAG:215	13	11	13	11	14	12	12	13	10	12
g__Desulfotomaculum;s__Desulfotomaculum acetoxidans	11	12	13	11	11	10	11	11	11	14
g__Unclassified;s__Peptococcaceae bacterium BICA1-8	10	8	8	11	10	8	8	10	11	14
g__Unclassified;s__Clostridiales bacterium DRI-13	9	8	5	14	9	10	12	14	14	11
g__Unclassified;s__Clostridiales bacterium GWE2_32_10	6	14	7	6	4	2	4	4	5	3
g__Unclassified;s__Clostridiales bacterium VE202-28	11	11	11	13	11	10	11	14	11	13
g__Tepidanaerobacter;s__Tepidanaerobacter acetatoxydans	13	10	13	10	11	13	11	12	13	14
g__Unclassified;s__Clostridia bacterium UC5.1-2F7	9	7	8	9	9	6	7	9	12	14
g__Coprobacillus;s__Coprobacillus sp. 3_3_56FAA	11	11	10	11	11	8	8	10	12	14
g__Erysipelatoclostridium;s__Erysipelatoclostridium sp. An173	13	12	13	12	14	13	13	13	12	13
g__Selenomonas;s__Selenomonas sp. FC4001	7	4	5	14	12	11	12	14	7	8
g__Megasphaera;s__Megasphaera massiliensis	4	3	3	5	7	10	8	9	4	14
g__Anaerosphaera;s__Anaerosphaera aminiphila	12	13	10	12	9	12	10	14	10	11
g__Finegoldia;s__Finegoldia magna	10	14	10	13	10	7	8	9	11	12
g__Fusobacterium;s__Fusobacterium perfoetens	11	13	7	13	11	11	14	11	12	13
g__Campylobacter;s__Campylobacter jejuni	6	4	4	4	3	2	5	6	2	14
g__Marispirochaeta;s__Candidatus Marispirochaeta associata	14	10	12	10	11	11	13	14	12	14
g__Sediminispirochaeta;s__Sediminispirochaeta smaragdinae	12	9	11	13	11	7	11	14	12	11
g__Acholeplasma;s__Acholeplasma axanthum	11	11	7	8	11	6	10	14	9	11
g__Unclassified;s__bacterium TMED277	4	14	3	14	3	2	2	1	1	1
g__Unclassified;s__uncultured bacterium fosmid pJB16B1	14	9	12	13	12	12	10	11	11	10
g__Unclassified;s__uncultured bacterium fosmid pJB92C9	13	12	14	14	9	10	13	11	8	11
g__Unclassified;s__Tetrasphaera phage TJE1	6	14	5	10	0	11	10	10	0	10
g__Unclassified;s__Xanthomonas phage XacN1	8	8	4	10	6	1	5	11	5	14
g__Methanobacterium;s__Methanobacterium formicicum	3	3	2	4	8	1	7	13	13	12
g__Varibaculum;s__Varibaculum timonense	12	13	13	8	11	9	10	9	11	11
g__Bifidobacterium;s__Bifidobacterium thermophilum	2	2	2	2	12	11	13	8	9	12
g__Olsenella;s__Olsenella profusa	13	11	8	9	11	11	13	11	9	8
g__Collinsella;s__Collinsella sp. An7	9	8	12	13	3	4	3	10	3	5
g__Bacteroides;s__Bacteroides sp. 4_1_36	13	11	11	11	12	12	11	13	11	9
g__Butyricimonas;s__Butyricimonas sp. An62	11	10	11	12	11	12	13	13	9	12
g__Prevotella;s__Prevotella loescheii	11	10	9	9	9	10	9	12	11	13
g__Prevotella;s__Prevotella nigrescens	8	10	9	9	11	10	13	10	12	10
g__Prevotella;s__Prevotella sp. FD3004	9	10	8	10	10	11	13	10	8	11
g__Alistipes;s__Alistipes sp. CAG:53	13	11	11	11	7	8	11	10	10	9
g__Parabacteroides;s__Parabacteroides chartae	12	10	8	9	12	12	11	13	10	13
g__Unclassified;s__Bacteroidales bacterium Barb4	12	9	8	9	13	10	9	10	11	12
g__Unclassified;s__Bacteroidales bacterium Barb7	10	10	11	13	10	11	13	9	12	11
g__Rufibacter;s__Rufibacter sp. DG15C	6	9	6	8	7	3	3	13	3	12
g__Unclassified;s__Candidatus Saccharibacteria bacterium 32-49-12	11	13	13	13	13	12	12	10	0	0
g__Fibrobacter;s__Fibrobacter sp. UWH5	11	9	9	8	10	8	12	13	6	12
g__Bacillus;s__Bacillus azotoformans	9	7	8	9	9	8	9	10	11	13
g__Bacillus;s__Bacillus massilioanorexius	13	9	9	13	12	12	12	11	13	11
g__Lactobacillus;s__Lactobacillus equicursoris	7	9	9	9	9	9	11	7	10	13
g__Streptococcus;s__Streptococcus salivarius	7	11	13	11	8	10	9	10	7	11
g__Streptococcus;s__Streptococcus uberis	10	8	13	10	11	11	10	10	8	10
g__Clostridium;s__Clostridium hydrogeniformans	12	13	10	12	9	6	6	13	8	13
g__Clostridium;s__Clostridium sp. CAG:277	11	9	7	13	13	12	11	12	9	11
g__Clostridium;s__Clostridium sp. D5	10	9	9	13	9	10	9	12	11	11
g__Clostridium;s__Clostridium sp. FS41	10	8	9	11	8	7	7	12	6	13
g__Alkalibacter;s__Alkalibacter saccharofermentans	12	9	9	13	12	10	13	12	11	11
g__Blautia;s__Blautia sp. KLE 1732	9	10	10	13	10	8	8	10	11	11
g__Butyrivibrio;s__Butyrivibrio crossotus CAG:259	11	9	10	13	9	11	11	10	9	10
g__Butyrivibrio;s__Butyrivibrio sp. TB	12	13	10	11	13	7	11	9	13	11
g__Pseudobutyrivibrio;s__Pseudobutyrivibrio sp. C4	10	8	10	13	11	9	9	12	11	10
g__Dehalobacter;s__Dehalobacter sp. UNSWDHB	13	3	3	10	7	2	7	7	10	10
g__Desulfitobacterium;s__Desulfitobacterium metallireducens	10	8	7	10	11	8	6	9	10	13
g__Romboutsia;s__Romboutsia maritimum	13	12	7	12	8	6	5	13	7	13
g__Unclassified;s__Peptostreptococcaceae bacterium VA2	12	11	11	13	10	8	11	12	10	10
g__Unclassified;s__Peptostreptococcaceae bacterium oral taxon 113	12	8	5	10	13	7	13	8	11	13
g__Unclassified;s__[Clostridium] hiranonis	11	12	11	13	9	10	10	9	5	11
g__Unclassified;s__Clostridiales bacterium 38_11	13	8	11	10	6	5	7	9	2	9
g__Massiliomicrobiota;s__Massiliomicrobiota sp. An142	7	13	7	10	6	6	8	11	7	11
g__Selenomonas;s__Selenomonas sp. CM52	6	7	8	13	13	11	11	11	10	10
g__Kallipyga;s__Kallipyga gabonensis	13	11	12	13	12	9	13	11	13	10
g__Fusobacterium;s__Fusobacterium varium	11	11	13	10	13	11	12	10	12	9
g__Desulfovibrio;s__Desulfovibrio oxyclinae	12	13	9	13	6	4	3	10	6	12
g__Thiovulum;s__Thiovulum sp. ES	13	6	2	3	8	4	4	12	4	11
g__Mycoplasma;s__Mycoplasma bovirhinis	10	5	6	7	7	5	8	10	8	13
g__Unclassified;s__bacterium LF-3	9	6	10	12	10	11	10	8	11	13
g__Unclassified;s__uncultured bacterium Contig1522a	10	9	10	10	10	12	13	10	7	8
g__Unclassified;s__uncultured bacterium IN-04	12	6	6	5	13	10	8	6	9	7
g__Pedosphaera;s__Pedosphaera parvula	10	12	11	13	11	12	13	11	12	12
g__Unclassified;s__Salicola phage SCTP-2	4	6	3	6	1	1	4	9	6	13
g__Unclassified;s__Croceibacter phage P2559S	12	13	11	12	12	7	11	12	7	9
g__Unclassified;s__Gokushovirus WZ-2015a	3	1	2	3	9	3	9	13	11	10
g__Candidatus Methanomethylophilus;s__Candidatus Methanomethylophilus sp. 1R26	10	5	6	7	7	10	8	12	5	12
g__Bifidobacterium;s__Bifidobacterium bifidum	12	10	12	11	12	10	10	8	12	10
g__Gardnerella;s__Gardnerella vaginalis	7	9	9	11	8	8	9	8	10	12
g__Persephonella;s__Persephonella hydrogeniphila	12	10	10	12	7	5	11	12	8	12
g__Bacteroides;s__Bacteroides sp. CAG:98	9	8	6	7	12	8	11	12	11	10
g__Dysgonomonas;s__Dysgonomonas gadei	10	9	10	8	11	8	12	10	9	8
g__Dysgonomonas;s__Dysgonomonas sp. 37-18	9	10	9	9	10	7	11	12	7	11
g__Odoribacter;s__Odoribacter laneus	12	7	5	4	5	5	11	8	6	6
g__Prevotella;s__Prevotella falsenii	10	7	7	9	10	8	12	11	10	9
g__Prevotella;s__Prevotella sp. P3-120	7	10	8	7	10	10	11	12	7	9
g__Prevotella;s__Prevotella sp. oral taxon 306	9	10	10	8	10	10	12	10	12	11
g__Parabacteroides;s__Parabacteroides sp. YL27	11	8	9	9	10	11	12	11	12	12
g__Tannerella;s__Tannerella sp. CAG:51	7	5	7	9	6	7	9	12	12	9
g__Sunxiuqinia;s__Sunxiuqinia elliptica	8	5	9	10	11	9	11	10	12	11
g__Unclassified;s__Bacteroidetes bacterium 46-16	12	10	11	11	9	5	8	7	10	8
g__Unclassified;s__Candidatus Saccharibacteria bacterium 49-20	9	12	10	12	10	9	12	12	1	0
g__Unclassified;s__Candidatus Wallbacteria bacterium GWC2_49_35	8	9	11	11	12	9	10	4	11	11
g__Brevefilum;s__Brevefilum fermentans	11	11	12	9	11	11	9	10	10	9
g__Elusimicrobium;s__Elusimicrobium sp. An273	7	2	2	2	2	2	3	12	2	9
g__Fibrobacter;s__Fibrobacter sp. UWOV1	10	9	9	9	8	7	5	11	9	12
g__Fibrobacter;s__Fibrobacter sp. UWR2	9	6	7	10	5	4	4	12	9	12
g__Fibrobacter;s__Fibrobacter sp. UWR3	12	10	8	12	7	7	8	9	9	10
g__Cohnella;s__Cohnella kolymensis	7	4	7	4	10	8	10	9	9	12
g__Paenibacillus;s__Paenibacillus sp. CF095	7	7	9	8	11	12	10	10	7	10
g__Lactobacillus;s__Lactobacillus sp. UMNPBX10	12	8	10	11	1	2	3	0	3	5
g__Streptococcus;s__Streptococcus intermedius	2	2	8	3	6	5	9	12	10	12
g__Streptococcus;s__Streptococcus parasanguinis	8	12	11	10	9	11	7	11	8	11
g__Streptococcus;s__Streptococcus urinalis	5	5	12	8	7	7	7	8	6	6
g__Clostridium;s__Clostridium chromiireducens	9	12	10	10	7	10	9	8	11	8
g__Clostridium;s__Clostridium clostridioforme CAG:511	12	12	12	12	12	12	12	12	12	12
g__Clostridium;s__Clostridium sp. 42_12	9	6	6	7	12	12	7	7	5	10
g__Clostridium;s__Clostridium sp. 7_3_54FAA	7	8	4	7	6	6	6	12	6	7
g__Clostridium;s__Clostridium sp. CAG:470	5	6	3	8	3	3	3	9	4	12
g__Clostridium;s__Clostridium sp. DL-VIII	11	6	7	11	12	3	11	10	8	9
g__Clostridium;s__Clostridium sp. MSTE9	12	10	9	12	8	9	11	8	9	6
g__Unclassified;s__Clostridiales bacterium S5-A14a	12	9	12	10	8	7	7	8	11	9
g__Unclassified;s__[Eubacterium] brachy	11	10	9	12	11	7	10	10	11	12
g__Acetobacterium;s__Acetobacterium wieringae	8	5	8	12	10	7	8	8	12	12
g__Blautia;s__Blautia sp. CAG:37_48_57	12	8	6	12	12	7	8	12	11	9
g__Blautia;s__Blautia sp. SF-50	12	7	10	7	8	9	7	7	9	7
g__Desulfosporosinus;s__Desulfosporosinus sp. Tol-M	12	11	10	11	11	9	10	9	10	10
g__Ruminiclostridium;s__[Clostridium] cellulolyticum	12	10	12	12	9	5	7	8	8	10
g__Unclassified;s__Clostridiales bacterium 38-18	9	8	8	10	11	9	11	9	12	12
g__Unclassified;s__Clostridiales bacterium MCWD3	12	7	7	9	6	3	6	10	6	6
g__Unclassified;s__Clostridiales bacterium VE202-13	9	8	7	8	5	7	5	10	5	12
g__Candidatus Frackibacter;s__Candidatus Frackibacter sp. T328-2	12	5	8	10	9	2	5	12	8	11
g__Erysipelothrix;s__Erysipelothrix larvae	11	9	8	9	8	9	12	10	9	9
g__Propionispora;s__Propionispora vibrioides	7	8	8	10	10	12	10	11	11	9
g__Peptoniphilus;s__Peptoniphilus asaccharolyticus	12	7	3	7	5	4	1	4	2	12
g__Unclassified;s__Firmicutes bacterium CAG:272_52_7	10	9	9	9	12	7	10	9	12	11
g__Unclassified;s__Firmicutes bacterium CAG:552	9	6	5	10	4	2	5	12	4	12
g__Unclassified;s__Planctomycetes bacterium GWF2_42_9	10	8	12	8	9	10	8	7	8	10
g__Bilophila;s__Bilophila wadsworthia	8	10	7	9	8	10	9	12	5	11
g__Unclassified;s__uncultured delta proteobacterium	11	12	11	11	12	11	12	9	11	12
g__Campylobacter;s__Campylobacter coli	10	11	6	10	8	4	9	12	5	11
g__Anaerobiospirillum;s__Anaerobiospirillum succiniciproducens	5	5	4	5	9	10	10	12	10	11
g__Ruminobacter;s__Ruminobacter amylophilus	5	11	10	8	11	4	6	5	10	12
g__Marispirochaeta;s__Marispirochaeta aestuarii	11	9	11	12	10	10	10	12	10	12
g__Treponema;s__Treponema putidum	12	8	5	8	8	6	8	10	10	7
g__Acholeplasma;s__Acholeplasma equifetale	9	8	9	10	7	6	6	12	8	10
g__Unclassified;s__uncultured bacterium BAC10G6	6	6	8	8	8	8	8	12	9	10
g__Unclassified;s__uncultured bacterium LAB20	10	10	10	10	12	11	12	12	9	8
g__Unclassified;s__Verrucomicrobia bacterium Tous-C9LFEB	9	8	9	8	9	8	9	11	8	12
g__Akkermansia;s__Akkermansia muciniphila	11	10	10	9	10	10	10	12	11	11
g__Verrucomicrobium;s__Verrucomicrobium sp. 3C	9	7	9	8	12	12	12	11	12	11
g__Unclassified;s__Cellulophaga phage phi14:2	12	11	10	7	4	5	5	8	6	10
g__Unclassified;s__Clostridium phage phi8074-B1	9	7	5	12	8	4	6	11	6	12
g__Unclassified;s__Lactococcus phage 1706	10	1	12	5	12	10	12	10	12	12
g__Unclassified;s__Phage DP-2017a	0	5	0	1	0	0	1	7	3	12
g__Unclassified;s__Actinobacteria bacterium 66_15	10	10	11	10	11	11	10	9	11	4
g__Unclassified;s__Actinobacteria bacterium RBG_19FT_COMBO_36_27	10	7	4	10	4	2	2	10	5	11
g__Bacteroides;s__Bacteroides sp. 2_1_33B	9	6	7	11	8	7	7	10	7	10
g__Bacteroides;s__Bacteroides sp. AR20	9	9	10	8	11	8	8	8	10	11
g__Porphyromonas;s__Porphyromonas levii	10	6	7	7	10	6	11	10	9	11
g__Prevotella;s__Prevotella jejuni	5	7	8	9	6	6	11	9	7	7
g__Prevotella;s__Prevotella pallens	10	11	9	6	5	7	9	6	8	8
g__Alistipes;s__Alistipes sp. An116	10	8	9	5	9	8	11	7	7	7
g__Flammeovirga;s__Flammeovirga sp. MY04	10	6	8	5	8	6	11	11	8	9
g__Capnocytophaga;s__Capnocytophaga sp. oral taxon 332	7	6	5	8	6	4	8	11	8	7
g__Unclassified;s__Bacteroidetes bacterium GWA2_31_9	11	9	8	8	9	2	10	8	9	6
g__Unclassified;s__Melainabacteria sp. 35_41	8	2	1	2	3	0	0	11	3	10
g__Unclassified;s__Candidatus Saccharibacteria bacterium RIFCSPHIGHO2_12_FULL_42_8	8	11	8	11	8	10	11	6	0	0
g__Bacillus;s__Bacillus massilionigeriensis	9	8	7	8	9	7	6	11	8	9
g__Paenibacillus;s__Paenibacillus sp. NAIST15-1	10	5	6	7	6	6	6	8	9	11
g__Enterococcus;s__Enterococcus casseliflavus	8	7	8	8	8	7	3	11	5	8
g__Enterococcus;s__Enterococcus pallens	10	8	11	11	9	8	9	6	10	7
g__Enterococcus;s__Enterococcus sp. 9E7_DIV0242	8	6	7	9	9	7	8	11	9	9
g__Lactobacillus;s__Lactobacillus plantarum	11	10	11	11	6	6	5	7	9	7
g__Lactobacillus;s__Lactobacillus sp. ASF360	2	1	2	2	1	1	4	7	4	11
g__Streptococcus;s__Streptococcus dysgalactiae	5	8	10	11	3	5	9	7	3	6
g__Streptococcus;s__Streptococcus gordonii	5	11	11	10	3	4	4	6	5	7
g__Clostridium;s__Clostridium amylolyticum	9	7	10	11	8	7	9	10	8	9
g__Clostridium;s__Clostridium carboxidivorans	11	10	7	8	7	5	7	8	6	8
g__Clostridium;s__Clostridium cylindrosporum	7	7	6	9	9	6	5	8	7	11
g__Clostridium;s__Clostridium homopropionicum	8	6	6	9	8	6	7	6	9	11
g__Clostridium;s__Clostridium sartagoforme	6	7	6	8	7	8	9	11	7	9
g__Clostridium;s__Clostridium sp. 44_14	7	5	7	11	7	8	7	10	10	9
g__Clostridium;s__Clostridium sp. DMHC 10	10	10	10	11	10	11	9	11	10	10
g__Clostridium;s__Clostridium sp. L74	9	9	6	11	7	2	3	11	4	8
g__Clostridium;s__Clostridium thermobutyricum	5	6	8	7	8	6	6	6	8	11
g__Mogibacterium;s__Mogibacterium pumilum	9	11	10	11	10	5	8	10	11	10
g__Mogibacterium;s__Mogibacterium sp. CM50	10	10	8	10	7	6	10	11	9	11
g__Acetobacterium;s__Acetobacterium woodii	11	10	11	9	9	10	10	9	11	9
g__Eubacterium;s__Eubacterium sp. CAG76_36_125	4	4	3	11	3	4	6	10	8	6
g__Eubacterium;s__Eubacterium sp. CAG:603	9	9	11	9	9	5	8	8	7	10
g__Butyrivibrio;s__Butyrivibrio sp. AE2005	8	10	9	10	6	4	4	11	8	10
g__Butyrivibrio;s__Butyrivibrio sp. MB2005	9	9	10	9	10	11	9	10	10	11
g__Pseudobutyrivibrio;s__Pseudobutyrivibrio sp. JW11	11	10	8	11	10	11	10	10	10	10
g__Shuttleworthia;s__Shuttleworthia satelles	11	8	8	6	9	4	4	3	6	6
g__Unclassified;s__Lachnospiraceae bacterium 3_1_57FAA_CT1	11	7	10	11	10	11	8	9	10	11
g__Unclassified;s__Lachnospiraceae bacterium AC2014	11	10	9	11	11	8	11	11	10	11
g__Desulfosporosinus;s__Desulfosporosinus sp. I2	11	11	10	10	11	11	11	11	11	11
g__Desulfotomaculum;s__Desulfotomaculum reducens	8	8	9	10	11	9	9	9	11	11
g__Unclassified;s__Peptococcaceae bacterium CEB3	10	8	10	11	9	9	9	10	9	10
g__Ruminiclostridium;s__[Clostridium] termitidis	9	9	9	11	10	8	9	9	10	11
g__Dethiobacter;s__Dethiobacter alkaliphilus	11	8	10	10	10	9	11	10	7	9
g__Propionispira;s__Propionispira arboris	9	9	11	9	11	8	9	10	10	11
g__Megasphaera;s__Megasphaera sp. DJF_B143	4	6	6	4	8	11	10	8	6	7
g__Anaerococcus;s__Anaerococcus hydrogenalis	8	7	6	9	9	7	9	11	8	10
g__Fusobacterium;s__Fusobacterium nucleatum	9	11	7	10	7	9	10	10	6	8
g__Fusobacterium;s__Fusobacterium periodonticum	10	8	8	10	7	4	5	9	5	11
g__Unclassified;s__Lentisphaerae bacterium GWF2_38_69	10	7	8	8	9	9	7	10	9	11
g__Zavarzinella;s__Zavarzinella formosa	9	9	10	9	11	11	11	10	11	9
g__Blastopirellula;s__Blastopirellula sp.	5	9	7	8	7	6	9	9	9	11
g__Unclassified;s__Planctomycetes bacterium	11	8	8	9	10	8	9	10	10	11
g__Azospirillum;s__Azospirillum sp. CAG:239	11	4	2	5	5	3	5	6	4	4
g__Unclassified;s__Alphaproteobacteria bacterium TMED194	8	11	9	9	8	2	5	11	4	11
g__Ruminobacter;s__Ruminobacter sp. RM87	5	8	6	8	7	6	6	9	10	11
g__Acinetobacter;s__Acinetobacter baumannii	6	11	3	11	5	3	3	5	3	4
g__Fretibacterium;s__Fretibacterium fastidiosum	9	11	8	11	10	11	10	9	9	8
g__Unclassified;s__uncultured bacterium Ad_139_A06_contig2	10	9	10	10	11	11	11	11	11	11
g__Unclassified;s__uncultured bacterium r_03	6	6	6	7	9	10	8	10	9	11
g__Neocallimastix;s__Neocallimastix californiae	10	10	7	10	7	7	8	11	10	9
g__Unclassified;s__Streptococcus phage CHPC577	2	2	6	3	0	1	5	11	8	11
g__Methanobrevibacter;s__Methanobrevibacter wolinii	9	8	6	9	10	5	9	7	9	8
g__Methanocorpusculum;s__Methanocorpusculum labreanum	8	8	7	8	10	8	8	8	10	8
g__Unclassified;s__Arc I group archaeon ADurb1113_Bin01801	2	1	2	7	5	2	2	9	9	10
g__Mycobacterium;s__Mycobacterium abscessus	5	6	7	9	5	6	6	4	7	10
g__Olsenella;s__Olsenella uli	6	9	10	8	5	5	8	6	5	5
g__Eggerthella;s__Eggerthella sp. CAG:209	9	9	9	9	10	10	9	8	9	7
g__Bacteroides;s__Bacteroides sp. 3_1_13	9	10	8	9	10	10	10	10	9	9
g__Bacteroides;s__Bacteroides sp. CAG:20	9	8	9	10	9	10	10	10	10	9
g__Gabonia;s__Gabonia massiliensis	7	8	6	7	8	6	8	7	7	10
g__Porphyromonas;s__Porphyromonas bennonis	10	5	7	8	8	9	8	8	9	10
g__Porphyromonas;s__Porphyromonas gulae	8	10	7	8	9	6	9	10	4	8
g__Alistipes;s__Alistipes onderdonkii	10	9	9	9	9	8	10	10	9	9
g__Draconibacterium;s__Draconibacterium orientale	6	6	5	6	10	4	6	7	10	10
g__Draconibacterium;s__Draconibacterium sediminis	10	7	9	10	9	10	10	9	8	9
g__Unclassified;s__Bacteroidia bacterium	10	8	9	10	8	8	10	10	10	9
g__Chitinophaga;s__Chitinophaga sp. MD30	7	10	9	6	5	5	3	9	9	8
g__Lewinella;s__Lewinella nigricans	9	7	7	8	6	4	9	10	9	8
g__Unclassified;s__Candidatus Aminicenantes bacterium RBG_16_63_16	7	4	8	6	7	6	7	8	9	10
g__Unclassified;s__Candidatus Moranbacteria bacterium GW2011_GWF1_36_4	8	10	10	10	2	0	2	3	3	4
g__Unclassified;s__Candidatus Saccharibacteria bacterium RAAC3_TM7_1	10	10	10	10	10	8	10	9	0	0
g__Fibrobacter;s__Fibrobacter sp. UWB2	5	6	4	10	5	4	5	9	6	7
g__Fibrobacter;s__Fibrobacter sp. UWB7	10	9	9	10	8	6	8	9	6	8
g__Bacillus;s__Bacillus gottheilii	6	4	5	7	5	3	4	9	3	10
g__Paenibacillus;s__Paenibacillus stellifer	7	8	10	7	9	8	9	5	9	8
g__Enterococcus;s__Enterococcus sp. 4G2_DIV0659	0	0	0	0	0	0	10	1	2	3
g__Streptococcus;s__Streptococcus acidominimus	7	5	10	9	5	4	7	8	6	8
g__Caminicella;s__Caminicella sporogenes	7	5	4	5	5	5	6	10	3	7
g__Clostridium;s__Clostridium acetobutylicum	7	9	4	9	6	4	4	10	5	9
g__Clostridium;s__Clostridium cavendishii	5	2	5	9	8	4	5	8	6	10
g__Clostridium;s__Clostridium colicanis	8	10	9	9	7	7	7	6	6	8
g__Clostridium;s__Clostridium formicaceticum	8	8	7	10	9	6	9	10	9	9
g__Clostridium;s__Clostridium sp. 1_1_41A1FAA	10	7	7	10	9	9	7	7	8	8
g__Clostridium;s__Clostridium sp. 28_17	6	10	5	9	7	1	5	6	10	10
g__Clostridium;s__Clostridium sp. NCR	7	6	5	5	6	4	6	8	4	10
g__Clostridium;s__Clostridium sporogenes	5	6	5	7	5	3	4	10	4	9
g__Clostridium;s__Clostridium sulfidigenes	10	7	8	8	7	7	8	10	7	7
g__Clostridium;s__Clostridium taeniosporum	7	5	6	7	7	6	6	10	5	8
g__Heliobacterium;s__Heliobacterium modesticaldum	8	5	4	9	9	7	8	9	9	10
g__Lachnoanaerobaculum;s__Lachnoanaerobaculum sp. ICM7	7	7	10	9	8	6	9	9	10	10
g__Oribacterium;s__Oribacterium sinus	7	6	8	10	8	8	7	6	6	9
g__Roseburia;s__Roseburia sp. CAG:18_43_25	3	4	3	6	1	10	4	6	5	10
g__Desulfosporosinus;s__Desulfosporosinus acidiphilus	10	5	8	10	10	9	9	8	9	9
g__Desulfosporosinus;s__Desulfosporosinus sp. FKB	4	4	3	4	7	10	4	4	4	8
g__Desulfosporosinus;s__Desulfosporosinus sp. OL	7	8	10	9	8	8	8	7	8	7
g__Desulfosporosinus;s__Desulfosporosinus sp. OT	8	6	5	7	7	5	9	10	8	5
g__Desulfosporosinus;s__Desulfosporosinus youngiae	9	8	10	9	3	3	6	10	5	8
g__Peptostreptococcus;s__Peptostreptococcus sp. D1	8	5	7	7	8	6	6	10	9	10
g__Mageeibacillus;s__Mageeibacillus indolicus	10	10	7	9	9	9	8	8	8	9
g__Ruminococcus;s__Ruminococcus sp. CAG:57	10	10	1	2	1	1	1	1	1	1
g__Unclassified;s__Clostridiales bacterium GWD2_32_19	6	8	5	9	5	4	6	10	3	6
g__Unclassified;s__Clostridiales bacterium VE202-08	10	9	7	9	8	6	10	10	10	10
g__Thermoanaerobacterium;s__Thermoanaerobacterium sp. RBIITD	4	6	5	5	5	3	4	9	6	10
g__Turicibacter;s__Turicibacter sp. H121	7	10	9	10	5	7	9	9	7	5
g__Anaerosporomusa;s__Anaerosporomusa subterranea	6	5	4	10	9	6	8	7	8	8
g__Dendrosporobacter;s__Dendrosporobacter quercicolus	6	6	8	8	10	7	8	8	8	8
g__Propionispora;s__Propionispora sp. 2_2-37	6	5	7	7	10	8	7	9	10	9
g__Megasphaera;s__Megasphaera sp. BV3C16-1	8	8	5	10	7	6	6	6	9	6
g__Megasphaera;s__Megasphaera sp. MJR8396C	0	2	2	1	6	10	10	5	6	4
g__Andreesenia;s__Andreesenia angusta	9	7	7	7	6	2	3	7	4	10
g__Fusobacterium;s__Fusobacterium necrophorum	10	9	10	8	7	9	9	8	10	8
g__Unclassified;s__Phycisphaerae bacterium SM-Chi-D1	10	9	8	9	8	7	7	8	9	8
g__Gimesia;s__Gimesia maris	10	5	10	10	10	8	10	10	10	8
g__Pirellula;s__Pirellula staleyi	7	7	7	8	9	9	9	6	10	7
g__Azospirillum;s__Azospirillum sp. 51_20	10	3	2	4	1	1	1	9	4	4
g__Unclassified;s__Myxococcales bacterium 68-20	8	10	9	10	9	7	10	5	9	10
g__Unclassified;s__Deltaproteobacteria bacterium RBG_13_61_14	7	7	8	10	10	8	9	9	9	10
g__Unclassified;s__Gammaproteobacteria bacterium TMED104	3	6	2	3	2	0	5	10	1	10
g__Unclassified;s__Proteobacteria bacterium CAG:495	6	2	2	2	4	3	4	10	4	6
g__Treponema;s__Treponema sp.	10	9	8	9	8	6	9	10	8	10
g__Acholeplasma;s__Acholeplasma hippikon	9	6	3	6	5	5	6	10	3	8
g__Candidatus Moduliflexus;s__Candidatus Moduliflexus flocculans	8	7	7	8	10	7	8	8	9	9
g__Unclassified;s__candidate division KSB3 bacterium	7	5	7	6	7	8	7	9	8	10
g__Unclassified;s__uncultured bacterium Ad_113_I18_contig2	8	8	10	9	10	10	9	8	6	8
g__Unclassified;s__uncultured bacterium BAC25G1	5	10	9	10	8	9	10	7	10	6
g__Unclassified;s__uncultured bacterium Contig137	9	10	6	7	5	5	4	4	5	4
g__Unclassified;s__uncultured bacterium Contig203	9	9	6	9	9	8	7	9	10	9
g__Verrucomicrobium;s__Verrucomicrobium sp. BvORR106	9	7	5	9	7	8	5	6	10	10
g__Unclassified;s__Synechococcus phage S-CRM01	10	5	8	5	9	3	5	3	4	5
g__Unclassified;s__Croceibacter phage P2559Y	7	7	8	5	6	5	4	6	3	10
g__Klosneuvirus;s__Klosneuvirus KNV1	2	5	3	2	6	2	2	9	1	10
g__Bifidobacterium;s__Bifidobacterium breve	8	7	8	9	6	5	8	8	5	6
g__Atopobium;s__Atopobium sp. oral taxon 199	7	7	7	9	7	5	6	5	6	6
g__Collinsella;s__Collinsella sp. An2	9	4	9	9	6	7	4	8	6	8
g__Cryptobacterium;s__Cryptobacterium sp. CAG:338	9	9	8	8	9	7	8	6	8	7
g__Eggerthella;s__Eggerthella lenta	7	9	8	7	7	6	7	6	9	8
g__Eggerthella;s__Eggerthella sp. 51_9	6	6	6	8	8	5	8	7	7	9
g__Unclassified;s__Armatimonadetes bacterium 55-13	6	5	6	8	9	9	9	9	9	8
g__Bacteroides;s__Bacteroides acidifaciens	6	5	7	7	6	7	9	9	8	8
g__Bacteroides;s__Bacteroides fragilis CAG:558	8	8	7	9	9	8	9	8	8	7
g__Bacteroides;s__Bacteroides sp. 1_1_6	5	6	6	5	9	6	5	9	6	6
g__Bacteroides;s__Bacteroides sp. D22	6	7	6	7	5	5	7	9	5	8
g__Prevotella;s__Prevotella aurantiaca	6	9	7	7	5	7	9	8	8	7
g__Prevotella;s__Prevotella sp. khp7	9	6	6	7	8	6	9	8	8	8
g__Chitinophaga;s__Chitinophaga sp. YR573	7	5	6	8	5	4	6	8	6	9
g__Flammeovirga;s__Flammeovirga sp. SJP92	8	7	5	7	6	7	6	8	7	9
g__Haliscomenobacter;s__Haliscomenobacter hydrossis	9	8	8	8	8	5	9	6	6	4
g__Lewinella;s__Lewinella sp. 4G2	4	3	4	2	2	3	4	6	3	9
g__Unclassified;s__Bacteroidetes bacterium 4572_117	8	7	7	8	9	5	6	7	9	7
g__Unclassified;s__Bacteroidetes bacterium GWF2_41_31	9	5	3	2	2	1	7	4	4	4
g__Unclassified;s__uncultured Bacteroidetes bacterium	8	6	7	7	7	7	9	8	7	8
g__Unclassified;s__Candidatus Saccharibacteria bacterium 32-50-10	7	9	7	8	8	7	9	7	1	0
g__Unclassified;s__Candidatus Woesebacteria bacterium GW2011_GWB1_39_12	6	2	5	6	4	3	1	6	5	9
g__Unclassified;s__Chloroflexi bacterium	9	7	7	8	6	6	4	4	8	8
g__Bacillus;s__Bacillus pumilus	7	9	7	8	7	4	6	9	6	9
g__Bacillus;s__Bacillus thermozeamaize	7	7	9	7	8	6	5	4	8	7
g__Lysinibacillus;s__Lysinibacillus sp. FJAT-14222	7	8	5	9	5	3	3	6	3	4
g__Virgibacillus;s__Virgibacillus sp. IO3-P3-H5	4	8	5	9	6	3	4	8	6	9
g__Brevibacillus;s__Brevibacillus laterosporus	5	2	2	4	4	1	1	8	2	9
g__Cohnella;s__Cohnella sp. 6021052837	5	2	3	3	5	3	5	9	6	9
g__Cohnella;s__Cohnella sp. CIP 111063	9	8	6	8	7	9	8	9	7	8
g__Paenibacillus;s__Paenibacillus donghaensis	7	5	6	8	6	4	5	9	9	9
g__Paenibacillus;s__Paenibacillus ferrarius	6	7	5	5	6	4	4	9	5	8
g__Paenibacillus;s__Paenibacillus sp. FSL H7-0331	8	9	8	7	6	5	5	6	8	7
g__Jeotgalibacillus;s__Jeotgalibacillus malaysiensis	2	4	4	5	5	3	3	8	3	9
g__Enterococcus;s__Enterococcus sp. 3H8_DIV0648	7	6	6	9	6	7	7	7	7	5
g__Lactobacillus;s__Lactobacillus hominis	9	9	8	7	2	2	3	5	4	8
g__Lactobacillus;s__Lactobacillus kalixensis	9	7	8	9	3	2	4	2	6	7
g__Lactobacillus;s__Lactobacillus rogosae	9	9	8	9	9	9	9	8	7	8
g__Lactobacillus;s__Lactobacillus ultunensis	6	9	6	6	2	4	7	7	9	8
g__Streptococcus;s__Streptococcus anginosus	7	7	9	7	5	5	6	7	6	8
g__Streptococcus;s__Streptococcus azizii	3	9	9	9	5	5	5	3	1	1
g__Streptococcus;s__Streptococcus criceti	5	5	9	8	5	6	6	6	4	5
g__Streptococcus;s__Streptococcus ferus	3	9	9	9	4	7	3	0	0	0
g__Streptococcus;s__Streptococcus merionis	4	9	9	9	4	3	3	2	1	1
g__Streptococcus;s__Streptococcus oralis	8	5	9	9	5	6	5	7	3	7
g__Streptococcus;s__Streptococcus orisasini	8	9	9	9	6	8	9	6	6	6
g__Streptococcus;s__Streptococcus sinensis	3	4	9	8	2	3	2	2	2	2
g__Streptococcus;s__Streptococcus vestibularis	5	9	9	9	1	5	3	2	2	0
g__Caloramator;s__Caloramator australicus	6	7	4	7	7	6	7	9	7	8
g__Caloramator;s__Caloramator fervidus	9	6	6	7	7	5	8	8	6	8
g__Caloramator;s__Caloramator mitchellensis	9	4	5	6	7	5	8	8	5	6
g__Caloranaerobacter;s__Caloranaerobacter azorensis	8	6	9	9	8	6	9	9	5	7
g__Clostridium;s__Clostridium aceticum	7	7	5	9	8	7	7	7	7	7
g__Clostridium;s__Clostridium acidisoli	9	9	8	9	6	6	6	8	8	8
g__Clostridium;s__Clostridium lundense	6	6	5	6	7	6	6	9	7	8
g__Clostridium;s__Clostridium septicum	4	4	4	9	5	5	5	8	5	7
g__Clostridium;s__Clostridium sp. Ade.TY	5	8	7	9	8	7	7	6	6	9
g__Clostridium;s__Clostridium sp. Bc-iso-3	8	7	7	6	8	8	7	8	9	9
g__Clostridium;s__Clostridium tertium	4	8	5	7	6	4	4	8	5	9
g__Desnuesiella;s__Desnuesiella massiliensis	7	9	3	6	6	3	4	6	5	7
g__Natronincola;s__Natronincola peptidivorans	9	7	9	9	7	6	6	4	8	6
g__Unclassified;s__Clostridiaceae bacterium MS3	6	7	6	6	4	8	7	6	9	7
g__Defluviitalea;s__Defluviitalea phaphyphila	8	4	5	9	9	6	8	7	9	8
g__Acetobacterium;s__Acetobacterium sp. MES1	7	7	7	8	9	6	9	5	9	7
g__Eubacterium;s__Eubacterium sp. 38_16	8	8	9	7	8	7	7	8	5	7
g__Blautia;s__Blautia sp. Marseille-P2398	9	9	9	9	9	6	9	7	9	9
g__Butyrivibrio;s__Butyrivibrio sp. XPD2002	8	7	7	9	7	8	8	8	7	8
g__Lachnoanaerobaculum;s__Lachnoanaerobaculum sp. MSX33	9	8	4	8	7	7	6	6	6	5
g__Unclassified;s__Lachnospiraceae bacterium 5_1_57FAA	9	8	8	8	7	6	7	6	8	9
g__Unclassified;s__Lachnospiraceae bacterium CAG:364	7	7	9	8	8	6	7	5	5	7
g__Unclassified;s__Lachnospiraceae bacterium oral taxon 500	7	6	7	8	8	7	8	8	8	9
g__Desulfotomaculum;s__Desulfotomaculum arcticum	8	4	5	9	3	5	7	8	5	7
g__Peptostreptococcus;s__Peptostreptococcus sp. MV1	3	3	2	2	3	1	2	5	8	9
g__Syntrophomonas;s__Syntrophomonas zehnderi	7	8	6	8	9	7	5	5	8	8
g__Unclassified;s__Clostridiales bacterium VE202-16	5	7	7	8	7	6	7	8	7	9
g__Caldanaerobacter;s__Caldanaerobacter subterraneus	6	5	5	6	6	3	3	6	7	9
g__Erysipelatoclostridium;s__Erysipelatoclostridium sp. An15	5	6	7	6	7	7	6	9	8	9
g__Unclassified;s__Erysipelotrichaceae bacterium 3_1_53	9	8	6	9	6	8	6	9	7	8
g__Acidaminococcus;s__Acidaminococcus intestini	8	9	7	6	8	9	8	6	7	9
g__Acidaminococcus;s__Acidaminococcus timonensis	8	7	7	7	6	9	6	6	6	6
g__Selenomonas;s__Selenomonas infelix	1	2	5	7	8	9	7	7	7	6
g__Anaeromusa;s__Anaeromusa acidaminophila	6	8	9	8	7	5	3	4	5	4
g__Sporomusa;s__Sporomusa malonica	8	5	5	7	9	6	7	6	8	6
g__Dialister;s__Dialister sp. CAG:357	8	7	9	9	9	8	8	8	8	6
g__Dialister;s__Dialister sp. CAG:486	5	5	5	7	6	6	7	9	5	7
g__Veillonella;s__Veillonella montpellierensis	9	8	5	8	5	6	7	7	6	8
g__Murdochiella;s__Murdochiella massiliensis	9	6	8	6	7	4	6	4	6	6
g__Anaerosalibacter;s__Anaerosalibacter sp. Marseille-P3206	6	5	6	5	8	6	4	8	9	9
g__Unclassified;s__Tissierellia bacterium S7-1-4	7	8	8	9	7	7	9	7	8	6
g__Sebaldella;s__Sebaldella termitidis	6	4	4	5	7	8	7	9	7	8
g__Unclassified;s__Planctomycetia bacterium 21-64-5	7	9	9	9	7	9	8	5	7	6
g__Unclassified;s__Planctomycetes bacterium RBG_13_63_9	5	7	9	8	5	9	9	5	8	5
g__Candidatus Endolissoclinum;s__Candidatus Endolissoclinum sp. TMED37	9	7	6	5	5	3	2	6	5	7
g__Stigmatella;s__Stigmatella aurantiaca	9	6	8	7	7	3	7	4	5	7
g__Candidatus Desulfofervidus;s__Candidatus Desulfofervidus auxilii	9	3	5	2	6	4	6	5	7	6
g__Unclassified;s__Deltaproteobacteria bacterium CG_4_9_14_3_um_filter_44_9	1	2	3	5	5	1	2	6	4	9
g__Helicobacter;s__Helicobacter pylori	4	5	2	4	2	2	3	7	4	9
g__Yersinia;s__Yersinia enterocolitica	9	0	0	0	0	0	0	0	0	0
g__Gallibacterium;s__Gallibacterium anatis	8	6	4	9	4	3	3	5	2	7
g__Salinispira;s__Salinispira pacifica	6	6	7	9	8	5	6	8	5	8
g__Sediminispirochaeta;s__Sediminispirochaeta bajacaliforniensis	9	7	7	5	5	5	5	7	4	7
g__Unclassified;s__Spirochaetes bacterium GWF1_41_5	7	6	7	8	8	7	8	9	8	9
g__Candidatus Vecturithrix;s__Candidatus Vecturithrix granuli	7	7	8	9	6	6	6	3	6	8
g__Unclassified;s__bacterium M21	5	6	7	4	7	6	6	8	6	9
g__Unclassified;s__uncultured bacterium Ad_125_H07_contig1	9	8	8	9	7	8	9	8	8	8
g__Unclassified;s__uncultured bacterium Contig248	9	9	8	9	8	8	8	8	7	8
g__Unclassified;s__uncultured bacterium Contig39	8	8	8	8	7	9	9	9	7	4
g__Unclassified;s__uncultured bacterium Contigcl_1556	7	7	6	6	8	8	9	9	7	7
g__Unclassified;s__uncultured bacterium fosmid pJB65E1	9	8	9	8	8	7	8	7	8	9
g__Unclassified;s__Vibrio phage vB_VmeM-32	6	9	5	9	7	2	7	6	2	8
g__Unclassified;s__Acidobacteriaceae bacterium KBS 96	5	4	4	5	5	6	5	8	5	8
g__Bifidobacterium;s__Bifidobacterium pullorum	6	7	7	7	7	7	7	3	8	6
g__Olsenella;s__Olsenella sp. kh2p3	6	8	7	8	6	6	6	6	5	5
g__Olsenella;s__Olsenella urininfantis	3	8	8	8	3	3	1	1	2	2
g__Unclassified;s__Coriobacteriaceae bacterium EMTCatB1	8	7	8	7	7	7	7	6	7	3
g__Gordonibacter;s__Gordonibacter pamelaeae	8	7	7	7	7	8	8	8	8	6
g__Bacteroides;s__Bacteroides caccae CAG:21	5	3	5	6	7	3	5	8	7	6
g__Bacteroides;s__Bacteroides sp. 2_2_4	4	7	4	7	6	5	6	8	4	5
g__Bacteroides;s__Bacteroides sp. 3_1_19	8	7	5	7	4	5	7	6	5	7
g__Bacteroides;s__Bacteroides sp. 41_26	6	6	6	6	6	5	6	5	6	8
g__Proteiniphilum;s__Proteiniphilum saccharofermentans	6	8	4	3	5	5	3	6	6	8
g__Porphyromonas;s__Porphyromonas endodontalis	4	2	4	4	7	4	8	7	4	5
g__Porphyromonas;s__Porphyromonas sp. COT-239 OH1446	5	4	5	4	6	6	8	7	7	6
g__Unclassified;s__Porphyromonadaceae bacterium KH3CP3RA	6	6	7	7	7	6	8	7	7	8
g__Prevotella;s__Prevotella sp. oral taxon 472	6	3	2	6	4	5	7	7	8	6
g__Alistipes;s__Alistipes putredinis CAG:67	7	2	4	5	5	5	8	7	5	6
g__Unclassified;s__Bacteroidales bacterium 6E	8	8	6	8	6	5	8	6	7	6
g__Unclassified;s__Bacteroidales bacterium Barb6	8	8	5	5	6	7	5	5	8	7
g__Unclassified;s__Chitinophagaceae bacterium PMP191F	5	4	3	5	7	4	6	8	8	8
g__Thermonema;s__Thermonema rossianum	5	6	5	5	7	4	7	7	8	6
g__Chryseolinea;s__Chryseolinea serpens	7	4	7	7	7	4	8	8	8	8
g__Flavobacterium;s__Flavobacterium columnare	5	5	3	3	8	3	8	8	3	5
g__Flavobacterium;s__Flavobacterium psychrophilum	7	7	7	7	5	4	5	8	6	7
g__Mucilaginibacter;s__Mucilaginibacter paludis	7	7	6	6	7	6	8	7	6	6
g__Parapedobacter;s__Parapedobacter composti	8	7	7	6	8	6	7	8	8	8
g__Unclassified;s__Bacteroidetes bacterium GWA2_31_9b	8	5	6	5	4	2	6	7	6	4
g__Unclassified;s__Bacteroidetes bacterium RBG_13_42_15	4	4	4	4	7	5	7	7	8	6
g__Unclassified;s__Candidatus Margulisbacteria bacterium GWF2_35_9	3	1	0	3	8	2	3	3	7	3
g__Unclassified;s__Candidatus Gastranaerophilales bacterium HUM_9	5	4	3	4	4	4	4	8	6	7
g__Crocosphaera;s__Crocosphaera watsonii	6	8	6	6	3	7	5	6	3	8
g__Fibrobacter;s__Fibrobacter sp. UWCM	7	5	1	3	5	3	5	8	5	3
g__Fibrobacter;s__Fibrobacter sp. UWS1	6	6	7	5	3	3	4	3	5	8
g__Fibrobacter;s__Fibrobacter sp. UWT2	7	8	7	8	7	6	7	8	7	8
g__Alicyclobacillus;s__Alicyclobacillus macrosporangiidus	6	4	6	5	8	6	4	7	6	8
g__Bacillus;s__Bacillus caseinilyticus	7	6	6	8	7	7	7	5	8	6
g__Bacillus;s__Bacillus coagulans	5	5	5	7	4	7	5	8	5	8
g__Bacillus;s__Bacillus sp. 7504-2	7	2	2	7	7	7	8	6	6	8
g__Bacillus;s__Bacillus subtilis	8	7	7	8	4	1	3	6	5	5
g__Fictibacillus;s__Fictibacillus gelatini	5	5	3	4	4	5	5	4	4	8
g__Salinibacillus;s__Salinibacillus kushneri	4	6	6	8	4	3	4	4	3	8
g__Listeria;s__Listeria monocytogenes	5	6	6	8	4	4	3	6	3	8
g__Paenibacillus;s__Paenibacillus alvei	5	5	4	4	4	2	3	4	3	8
g__Paenibacillus;s__Paenibacillus ginsengihumi	8	6	8	7	7	5	6	6	8	8
g__Paenibacillus;s__Paenibacillus pectinilyticus	5	6	6	4	7	7	8	6	6	6
g__Paenibacillus;s__Paenibacillus sp. UNC496MF	7	6	6	8	6	7	6	8	6	8
g__Paenibacillus;s__Paenibacillus terrigena	6	6	8	8	7	6	6	6	8	8
g__Thermoactinomyces;s__Thermoactinomyces daqus	7	7	7	6	7	6	5	8	7	8
g__Thermoactinomyces;s__Thermoactinomyces sp. DSM 45892	5	6	3	6	4	5	2	8	7	8
g__Eremococcus;s__Eremococcus coleocola	8	5	2	7	3	3	2	6	6	7
g__Allofustis;s__Allofustis seminis	6	6	6	8	7	7	4	6	7	7
g__Lactobacillus;s__Lactobacillus gigeriorum	2	0	2	4	2	1	5	3	5	8
g__Lactobacillus;s__Lactobacillus oris	6	6	5	8	3	2	4	4	2	5
g__Lactobacillus;s__Lactobacillus vaginalis	8	3	7	7	0	0	1	1	1	2
g__Streptococcus;s__Streptococcus iniae	6	8	7	8	4	4	3	2	3	3
g__Streptococcus;s__Streptococcus massiliensis	4	8	6	6	4	4	2	2	1	1
g__Streptococcus;s__Streptococcus mitis	6	7	7	8	8	7	6	7	6	7
g__Streptococcus;s__Streptococcus pyogenes	6	7	8	8	3	0	4	4	3	4
g__Caldicoprobacter;s__Caldicoprobacter oshimai	3	4	4	5	6	4	6	4	8	6
g__Alkaliphilus;s__Alkaliphilus metalliredigens	4	2	2	5	5	2	6	5	6	8
g__Clostridium;s__Clostridium argentinense	4	3	5	8	6	3	5	3	6	6
g__Clostridium;s__Clostridium peptidivorans	5	2	6	5	5	6	8	3	4	5
g__Clostridium;s__Clostridium ragsdalei	5	5	4	8	5	6	7	6	8	5
g__Clostridium;s__Clostridium sp. BL-8	4	7	5	8	4	5	5	6	7	5
g__Clostridium;s__Clostridium sp. CAG:149	6	8	3	6	4	3	3	3	4	5
g__Clostridium;s__Clostridium sp. ND2	2	4	2	4	4	2	3	8	4	8
g__Thermobrachium;s__Thermobrachium celere	8	5	6	7	6	3	7	5	7	6
g__Eubacterium;s__Eubacterium sp. 41_20	8	8	8	6	7	8	8	8	5	8
g__Eubacterium;s__Eubacterium sp. CAG:76	3	5	5	4	4	3	3	8	5	8
g__Garciella;s__Garciella nitratireducens	5	5	5	4	5	3	3	7	6	8
g__Butyrivibrio;s__Butyrivibrio sp. FCS006	4	7	7	7	7	7	6	6	7	8
g__Butyrivibrio;s__Butyrivibrio sp. NC2007	5	5	6	7	5	7	8	5	8	6
g__Lachnoclostridium;s__[Clostridium] indolis	5	5	4	5	5	4	4	5	5	8
g__Lachnoclostridium;s__[Clostridium] sphenoides	4	5	4	5	5	7	7	6	7	8
g__Oribacterium;s__Oribacterium asaccharolyticum	7	5	7	8	5	6	5	6	8	8
g__Oribacterium;s__Oribacterium sp. oral taxon 108	3	5	4	6	5	4	6	8	5	7
g__Pseudobutyrivibrio;s__Pseudobutyrivibrio sp. LB2011	7	8	7	7	7	7	8	5	7	5
g__Tyzzerella;s__Tyzzerella sp. Marseille-P3062	7	5	5	3	7	8	4	5	8	6
g__Unclassified;s__Lachnospiraceae bacterium AC2012	6	8	6	7	5	4	5	5	5	5
g__Desulfosporosinus;s__Desulfosporosinus sp. BRH_c37	8	6	5	7	7	4	5	4	8	6
g__Pelotomaculum;s__Pelotomaculum thermopropionicum	6	4	5	6	6	6	6	8	7	8
g__Acetoanaerobium;s__Acetoanaerobium noterae	8	8	8	7	6	8	6	7	6	6
g__Filifactor;s__Filifactor alocis	6	5	5	7	4	4	5	7	4	8
g__Tepidibacter;s__Tepidibacter formicigenes	8	7	4	5	4	4	5	8	4	6
g__Unclassified;s__Ruminococcaceae bacterium AE2021	8	6	7	8	6	6	8	8	5	4
g__Epulopiscium;s__Epulopiscium sp. Nele67-Bin001	8	8	8	8	8	5	6	7	8	5
g__Orenia;s__Orenia marismortui	6	7	5	7	6	3	4	7	4	8
g__Thermanaeromonas;s__Thermanaeromonas toyohensis	3	4	5	3	5	4	3	4	4	8
g__Thermoanaerobacter;s__Thermoanaerobacter thermohydrosulfuricus	4	5	5	6	4	4	5	6	5	8
g__Thermovenabulum;s__Thermovenabulum gondwanense	5	6	6	6	5	8	5	6	6	6
g__Coprobacillus;s__Coprobacillus sp. 8_1_38FAA	7	8	7	8	6	7	8	7	6	6
g__Coprobacillus;s__Coprobacillus sp. CAG:235	7	6	6	7	7	6	6	8	6	8
g__Massiliomicrobiota;s__Massiliomicrobiota sp. An105	3	8	7	7	6	5	3	6	5	5
g__Pelosinus;s__Pelosinus fermentans	4	4	2	4	7	7	8	7	3	7
g__Sporomusa;s__Sporomusa sphaeroides	6	6	6	8	5	2	5	8	5	7
g__Tissierella;s__Tissierella praeacuta	3	3	5	5	4	5	5	4	3	8
g__Kallipyga;s__Kallipyga massiliensis	5	7	5	5	7	4	4	6	8	4
g__Fusobacterium;s__Fusobacterium russii	6	6	5	7	8	6	6	8	8	7
g__Blastopirellula;s__Blastopirellula marina	5	6	7	7	6	8	8	7	8	3
g__Unclassified;s__Pelagibacteraceae bacterium TMED287	5	8	5	7	4	5	3	6	1	4
g__Azospirillum;s__Azospirillum sp. 47_25	7	2	1	4	4	3	2	8	6	5
g__Bilophila;s__Bilophila sp. 4_1_30	2	2	3	3	4	2	3	3	3	8
g__Minicystis;s__Minicystis rosea	4	6	7	8	8	6	7	4	4	5
g__Vulgatibacter;s__Vulgatibacter incomptus	7	7	7	8	7	7	8	4	8	8
g__Unclassified;s__Methylococcaceae bacterium TMED69	7	7	5	4	3	2	4	5	3	8
g__Unclassified;s__Gammaproteobacteria bacterium TMED182	8	7	4	5	4	2	5	5	3	6
g__Haloplasma;s__Haloplasma contractile	4	7	4	8	5	2	3	6	3	8
g__Unclassified;s__uncultured bacterium Contig99	8	5	7	7	8	7	8	7	6	5
g__Unclassified;s__uncultured bacterium Contigcl_1539	7	8	7	7	8	7	5	6	7	6
g__Opitutus;s__Opitutus terrae	6	4	5	6	7	7	6	7	6	8
g__Unclassified;s__Opitutaceae bacterium TAV1	8	4	6	8	4	3	2	6	7	6
g__Unclassified;s__Opitutaceae bacterium TAV5	7	3	4	5	6	6	6	7	6	8
g__Chthoniobacter;s__Chthoniobacter flavus	7	6	6	8	7	6	7	6	7	7
g__Akkermansia;s__Akkermansia sp. CAG:344	8	6	6	7	7	7	8	7	7	8
g__Unclassified;s__Verrucomicrobiales bacterium VVV1	5	6	5	6	7	7	7	8	7	8
g__Unclassified;s__Lactobacillus phage phiAQ113	1	1	2	2	1	1	2	5	4	8
g__Cba41virus;s__Cellulophaga virus Cba172	6	6	7	6	3	2	3	6	4	8
g__Catovirus;s__Catovirus CTV1	3	5	1	3	3	2	0	7	2	8
g__Indivirus;s__Indivirus ILV1	1	6	1	1	7	2	1	7	0	8
g__Bifidobacterium;s__Bifidobacterium sp. 56_9_plus	5	6	5	5	7	2	4	4	5	5
g__Pseudoscardovia;s__Pseudoscardovia radai	5	5	5	4	7	5	7	5	5	5
g__Mycobacterium;s__Mycobacterium sp. E3298	4	3	3	5	3	4	2	5	3	7
g__Tessaracoccus;s__Tessaracoccus sp. ZS01	0	0	0	0	7	7	1	0	0	0
g__Collinsella;s__Collinsella ihuae	6	3	7	6	7	6	6	7	5	4
g__Collinsella;s__Collinsella sp. An307	5	6	6	6	5	4	7	7	6	4
g__Bacteroides;s__Bacteroides sp. SM23_62_1	5	4	4	3	7	5	4	7	6	3
g__Dysgonomonas;s__Dysgonomonas mossii	4	6	5	4	5	4	7	6	4	6
g__Odoribacter;s__Odoribacter sp. 43_10	7	6	6	6	5	4	5	5	5	4
g__Porphyromonas;s__Porphyromonas catoniae	3	5	6	6	6	5	6	7	6	4
g__Porphyromonas;s__Porphyromonas circumdentaria	5	4	5	6	3	3	7	7	2	6
g__Prevotella;s__Prevotella sp. DNF00663	7	7	7	6	6	6	7	6	5	7
g__Prevotella;s__Prevotella sp. ICM33	5	7	5	5	4	1	5	5	2	3
g__Prevotella;s__Prevotella sp. Sc00028	7	6	7	6	7	6	7	7	5	6
[truncated: 5,108 more rows]
